# Supplementary material for: HBV vaccination and PMTCT as elimination tools in the presence of HIV: insights from a clinical cohort and dynamic model
Source: BMC Med. 2019 Feb 21;17:43. doi: 10.1186/s12916-019-1269-x (PMC6383254; doi:10.1186/s12916-019-1269-x)
Supplement: Supplementary file 1 — Clinical cohort metadata. Metadata for three paediatric cohorts recruited in Kimberley, South Africa, including longitudinal CD4+ T cell and viral load data for paediatric HIV cohort age ≤ 60 months in Kimberley, South Africa. HBV vaccine responses.csv. HBV vaccine responses.xlsx. COSAC cohort Tables 1 and 2.docx. These files are available on-line using the following link: https://doi.org/10.6084/m9.figshare.5601679. (ZIP 239 kb) [file 12916_2019_1269_MOESM1_ESM.zip]

Archive with 3 entries (3 files):
- HBV vaccine responses Figshare data table.csv
- HBV vaccine responses Figshare data table.xlsx
- COSAC cohort tables 1 and 2.docx
