# Supplementary material for: HBV vaccination and PMTCT as elimination tools in the presence of HIV: insights from a clinical cohort and dynamic model
Source: BMC Med. 2019 Feb 21;17:43. doi: 10.1186/s12916-019-1269-x (PMC6383254; doi:10.1186/s12916-019-1269-x)
Supplement: Supplementary file 1 — Clinical cohort metadata. Metadata for three paediatric cohorts recruited in Kimberley, South Africa, including longitudinal CD4+ T cell and viral load data for paediatric HIV cohort age ≤ 60 months in Kimberley, South Africa. HBV vaccine responses.csv. HBV vaccine responses.xlsx. COSAC cohort Tables 1 and 2.docx. These files are available on-line using the following link: https://doi.org/10.6084/m9.figshare.5601679. (ZIP 239 kb) [file 12916_2019_1269_MOESM1_ESM.zip › HBV vaccine responses Figshare data table.xlsx]

## Sheet: All children
Row number	Study ID number	Cohort	Age (months)	Sex	HIV status	Documented number of HBV vaccine doses	Treatment with ART?	Anti HBsAb titre (absolute)	Anti HBsAb titre <100	Anti HBsAb titre >100	Anti HBsAb titre <1000	Anti HBsAb titre >1000	Anti-HBcAb (total)	HBsAg status	Absolute CD4+ count (cells/mm3)	Proprtion of CD4+ cells (%)	HIV viral load (IU/ml)	LOG10 HIV viral load (IU/ml)	Estimated time on ART (yrs)
1	K021	Kimberley HIV <=age 60 months	39	F	POS	Not known	on ART	255.3	No	Yes	Yes	No	NOT detected	NOT detected	799	30	no data	no data	≤1
2	K022	Kimberley HIV <=age 60 months	35	M	POS	Not known	On ART	56.9	Yes	No	Yes	No	NOT detected	NOT detected	1363	29.4	42000	4.62325	no data
3	K038	Kimberley HIV <=age 60 months	12	F	POS	Not known	Not on ART	39.2	Yes	No	Yes	No	NOT detected	NOT detected	3627	43.2	8800	3.94448	no data
4	K050	Kimberley HIV <=age 60 months	45	M	POS	3	On ART	38.8	Yes	No	Yes	No	NOT detected	NOT detected	1500	31.7	740	2.86923	no data
5	K061	Kimberley HIV <=age 60 months	26	M	POS	Not known	Not on ART	24.2	Yes	No	Yes	No	NOT detected	NOT detected	1034	27.6	26000	4.41497	no data
6	K068	Kimberley HIV <=age 60 months	45	M	POS	3	Not on ART	10.4	Yes	No	Yes	No	NOT detected	NOT detected	700	33.8	79000	4.89763	no data
7	K073	Kimberley HIV <=age 60 months	11	F	POS	Not known	On ART	NOT DETECTED ( <10 )	Yes	No	Yes	No	NOT detected	NOT detected	592	24.5	45000	4.65321	≤1
8	K081	Kimberley HIV <=age 60 months	26	F	POS	Not known	On ART	NOT DETECTED ( <10 )	Yes	No	Yes	No	NOT detected	NOT detected	1241	44.5	3600000	6.5563	no data
9	K083	Kimberley HIV <=age 60 months	32	M	POS	Not known	Not on ART	NOT DETECTED ( <10 )	Yes	No	Yes	No	NOT detected	NOT detected	604	11.8	346571	5.53979	no data
10	K086	Kimberley HIV <=age 60 months	45	F	POS	Not known	Lost to follow-up	NOT DETECTED ( <10 )	Yes	No	Yes	No	NOT detected	NOT detected	699	26.7	no data	no data	no data
11	K088	Kimberley HIV <=age 60 months	18	M	POS	Not known	On ART	274.5	No	Yes	Yes	No	NOT detected	NOT detected	1480	26.3	180000	5.25527	no data
12	K097	Kimberley HIV <=age 60 months	47	F	POS	Not known	Not on ART	NOT DETECTED ( <10 )	Yes	No	Yes	No	NOT detected	NOT detected	308	19.3	15000	4.17609	no data
13	K098X	Kimberley HIV <=age 60 months	34	M	POS	Not known	Not known	NOT DETECTED ( <10 )	Yes	No	Yes	No	NOT detected	NOT detected	2150	45	390	2.59106	no data
14	K1001	Kimberley HIV <=age 60 months	16	M	POS	Not known	Not known	498	No	Yes	Yes	No	NOT detected	NOT detected	no data	no data	no data	no data	no data
15	K1002	Kimberley HIV <=age 60 months	10	F	POS	Not known	Not known	109.7	No	Yes	Yes	No	NOT detected	NOT detected	no data	no data	no data	no data	no data
16	K1009	Kimberley HIV <=age 60 months	31	F	POS	Not known	On ART	797	No	Yes	Yes	No	NOT detected	NOT detected	3194	28	ND	ND	2-3
17	K1010C	Kimberley HIV <=age 60 months	31	M	POS	Not known	Not known	NOT DETECTED ( <10 )	Yes	No	Yes	No	NOT detected	NOT detected	no data	no data	no data	no data	no data
18	K1011	Kimberley HIV <=age 60 months	28	F	POS	Not known	Not known	NOT DETECTED ( <10 )	Yes	No	Yes	No	NOT detected	NOT detected	1534	16.22	5024428	6.70109	no data
19	K1017	Kimberley HIV <=age 60 months	6	M	POS	Not known	Not known	NOT DETECTED ( <10 )	Yes	No	Yes	No	NOT detected	NOT detected	no data	no data	no data	no data	no data
20	K1018	Kimberley HIV <=age 60 months	8	F	POS	Not known	Not known	NOT DETECTED ( <10 )	Yes	No	Yes	No	NOT detected	NOT detected	497	16.82	88101	4.94498	no data
21	K1019	Kimberley HIV <=age 60 months	9	M	POS	Not known	Not known	14.7	Yes	No	Yes	No	NOT detected	NOT detected	5799	27.4	374	2.57287	no data
22	K104	Kimberley HIV <=age 60 months	43	M	POS	Not known	Not on ART	NOT DETECTED ( <10 )	Yes	No	Yes	No	NOT detected	NOT detected	525	30.5	500000	5.69897	no data
23	K105	Kimberley HIV <=age 60 months	26	M	POS	Not known	On ART	10.4	Yes	No	Yes	No	NOT detected	NOT detected	2522	31.1	510	2.70757	no data
24	K106	Kimberley HIV <=age 60 months	36	F	POS	Not known	On ART	NOT DETECTED ( <10 )	Yes	No	Yes	No	NOT detected	NOT detected	768	33.1	270000	5.43136	no data
25	K113	Kimberley HIV <=age 60 months	29	F	POS	Not known	Lost to follow-up	NOT DETECTED ( <10 )	Yes	No	Yes	No	NOT detected	NOT detected	447	43	18000	4.25527	no data
26	K116X	Kimberley HIV <=age 60 months	8	F	POS	Not known	Not known	170.7	No	Yes	Yes	No	NOT detected	NOT detected	rejected	no data	1100000	6.04139	no data
27	K117	Kimberley HIV <=age 60 months	42	M	POS	Not known	Not on ART	16.8	Yes	No	Yes	No	NOT detected	NOT detected	2274	33.8	3100	3.49136	no data
28	K120	Kimberley HIV <=age 60 months	47	F	POS	Not known	On ART	NOT DETECTED ( <10 )	Yes	No	Yes	No	NOT detected	NOT detected	805	29.4	56000	4.74819	no data
29	K125	Kimberley HIV <=age 60 months	30	M	POS	Not known	Not on ART	41.5	Yes	No	Yes	No	NOT detected	NOT detected	943	25.19	ND	ND	no data
30	K131	Kimberley HIV <=age 60 months	25	F	POS	Not known	On ART	NOT DETECTED ( <10 )	Yes	No	Yes	No	NOT detected	NOT detected	936	27.8	1500	3.17609	no data
31	K137	Kimberley HIV <=age 60 months	35	F	POS	Not known	Not on ART	NOT DETECTED ( <10 )	Yes	No	Yes	No	NOT detected	NOT detected	1873	26.8	72000	4.85733	no data
32	K138	Kimberley HIV <=age 60 months	17	M	POS	Not known	Not on ART	54.6	Yes	No	Yes	No	NOT detected	NOT detected	rejected	no data	650000	5.81291	no data
33	K146	Kimberley HIV <=age 60 months	35	F	POS	Not known	On ART	13.8	Yes	No	Yes	No	NOT detected	NOT detected	988	42.7	33000	4.51851	no data
34	K150	Kimberley HIV <=age 60 months	38	M	POS	Not known	Lost to follow-up	NOT DETECTED ( <10 )	Yes	No	Yes	No	NOT detected	NOT detected	687	28.5	36792	4.56575	no data
35	K152	Kimberley HIV <=age 60 months	14	F	POS	Not known	Lost to follow-up	13	Yes	No	Yes	No	NOT detected	NOT detected	1853	35.9	3679	3.56573	no data
36	K158	Kimberley HIV <=age 60 months	26	M	POS	Not known	On ART	NOT DETECTED ( <10 )	Yes	No	Yes	No	NOT detected	NOT detected	619	27.7	80000	4.90309	no data
37	K161	Kimberley HIV <=age 60 months	23	F	POS	Not known	On ART	15.1	Yes	No	Yes	No	NOT detected	NOT detected	rejected	no data	172798	5.23754	no data
38	K163	Kimberley HIV <=age 60 months	30	F	POS	Not known	Not on ART	NOT DETECTED ( <10 )	Yes	No	Yes	No	NOT detected	NOT detected	1665	26.8	155966	5.19303	no data
39	K172	Kimberley HIV <=age 60 months	45	F	POS	Not known	Not on ART	16.3	Yes	No	Yes	No	NOT detected	NOT detected	1148	34.8	58000	4.76343	no data
40	K176	Kimberley HIV <=age 60 months	17	M	POS	Not known	On ART	NOT DETECTED ( <10 )	Yes	No	Yes	No	NOT detected	NOT detected	1808	32.1	70000	4.8451	no data
41	K181	Kimberley HIV <=age 60 months	16	M	POS	Not known	Not on ART	NOT DETECTED ( <10 )	Yes	No	Yes	No	NOT detected	NOT detected	2388	44.17	239621	5.37952	no data
42	K181S1	Kimberley HIV <=age 60 months	50	F	POS	Not known	On ART	NOT DETECTED ( <10 )	Yes	No	Yes	No	NOT detected	NOT detected	no data	no data	no data	no data	no data
43	K184	Kimberley HIV <=age 60 months	29	M	POS	Not known	On ART	61.3	Yes	No	Yes	No	NOT detected	NOT detected	1048	24.9	112949	5.05288	no data
44	K188	Kimberley HIV <=age 60 months	24	F	POS	Not known	Lost to follow-up	NOT DETECTED ( <10 )	Yes	No	Yes	No	NOT detected	NOT detected	6941	31.78	6941	3.84142	no data
45	K189	Kimberley HIV <=age 60 months	17	F	POS	Not known	Not on ART	252.8	No	Yes	Yes	No	NOT detected	NOT detected	943	37	37703	4.57638	no data
46	K193	Kimberley HIV <=age 60 months	42	M	POS	Not known	On ART	NOT DETECTED ( <10 )	Yes	No	Yes	No	NOT detected	NOT detected	858	26.3	250000	5.39794	no data
47	K3006	Kimberley HIV <=age 60 months	35	F	POS	Not known	Not on ART	NOT DETECTED ( <10 )	Yes	No	Yes	No	NOT detected	NOT detected	1618	28.6	18917	4.27685	no data
48	K3007	Kimberley HIV <=age 60 months	41	F	POS	Not known	Not on ART	15.5	Yes	No	Yes	No	NOT detected	NOT detected	1393	24.92	104219	5.01795	no data
49	K3015	Kimberley HIV <=age 60 months	52	F	POS	Not known	Not on ART	NOT DETECTED ( <10 )	Yes	No	Yes	No	NOT detected	NOT detected	1769	35.4	39000	4.59106	no data
50	K3019	Kimberley HIV <=age 60 months	60	F	POS	Not known	Not on ART	104.5	No	Yes	Yes	No	NOT detected	NOT detected	901	30.2	113059	5.05331	no data
51	K3024	Kimberley HIV <=age 60 months	17	M	POS	Not known	Not on ART	NOT DETECTED ( <10 )	Yes	No	Yes	No	NOT detected	NOT detected	2192	24.39	2335	3.36829	no data
52	K3025C	Kimberley HIV <=age 60 months	26	NK	POS	Not known	Not known	NOT DETECTED ( <10 )	Yes	No	Yes	No	NOT detected	NOT detected	727	18.8	12460	4.09552	no data
53	K3029X	Kimberley HIV <=age 60 months	24	M	POS	Not known	On ART	44.1	Yes	No	Yes	No	NOT detected	NOT detected	974	16.6	772625	5.88797	no data
54	K303	Kimberley HIV <=age 60 months	6	M	POS	Not known	Not known	NOT DETECTED ( <10 )	Yes	No	Yes	No	NOT detected	NOT detected	521	6.83	no data	no data	no data
55	K3039	Kimberley HIV <=age 60 months	58	F	POS	Not known	Not known	19.2	Yes	No	Yes	No	NOT detected	NOT detected	438	33.5	404596	5.60702	no data
56	K304	Kimberley HIV <=age 60 months	8	M	POS	Not known	On ART	488.3	No	Yes	Yes	No	NOT detected	NOT detected	clotted	0	7000	3.8451	no data
57	K305	Kimberley HIV <=age 60 months	10	M	POS	Not known	Not known	NOT DETECTED ( <10 )	Yes	No	Yes	No	NOT detected	NOT detected	2128	40.7	86000	4.9345	no data
58	K3051C	Kimberley HIV <=age 60 months	48	F	POS	Not known	Not on ART	NOT DETECTED ( <10 )	Yes	No	Yes	No	NOT detected	NOT detected	971	30.98	158489	5.2	no data
59	K3052	Kimberley HIV <=age 60 months	36	F	POS	Not known	On ART	NOT DETECTED ( <10 )	Yes	No	Yes	No	NOT detected	NOT detected	1042	16.81	217034	5.33653	no data
60	K3055	Kimberley HIV <=age 60 months	43	M	POS	Not known	Not on ART	NOT DETECTED ( <10 )	Yes	No	Yes	No	NOT detected	NOT detected	422	25.98	38156	4.58156	no data
61	K3058	Kimberley HIV <=age 60 months	55	F	POS	Not known	On ART	NOT DETECTED ( <10 )	Yes	No	Yes	No	NOT detected	NOT detected	1782	39.38	no data	no data	≤1
62	K306	Kimberley HIV <=age 60 months	6	M	POS	Not known	On ART	NOT DETECTED ( <10 )	Yes	No	Yes	No	NOT detected	Detected	282	3.62	6300000	6.79934	≤1
63	K3061	Kimberley HIV <=age 60 months	42	F	POS	Not known	Not on ART	34.4	Yes	No	Yes	No	NOT detected	NOT detected	1013	25	176932	5.24781	no data
64	K3063	Kimberley HIV <=age 60 months	18	F	POS	Not known	On ART	26.7	Yes	No	Yes	No	NOT detected	NOT detected	1036	23.9	259603	5.41431	no data
65	K3074	Kimberley HIV <=age 60 months	40	F	POS	Not known	Not on ART	12.7	Yes	No	Yes	No	NOT detected	NOT detected	613	24.6	39046	4.59158	no data
66	K3076	Kimberley HIV <=age 60 months	48	F	POS	Not known	Not on ART	44	Yes	No	Yes	No	NOT detected	NOT detected	908	25.8	7200	3.85733	no data
67	K3077	Kimberley HIV <=age 60 months	48	F	POS	Not known	Not on ART	103.5	No	Yes	Yes	No	NOT detected	NOT detected	942	31.54	510573	5.70806	no data
68	K3090	Kimberley HIV <=age 60 months	24	M	POS	Not known	Lost to follow-up	18.9	Yes	No	Yes	No	NOT detected	NOT detected	1043	23.6	no data	no data	no data
69	K3093/3086	Kimberley HIV <=age 60 months	48	F	POS	Not known	Not on ART	43.6	Yes	No	Yes	No	NOT detected	NOT detected	1340	27.6	28725	4.45826	no data
70	K3099	Kimberley HIV <=age 60 months	57	M	POS	Not known	Not on ART	NOT DETECTED ( <10 )	Yes	No	Yes	No	NOT detected	NOT detected	2782	28	16681	4.22222	no data
71	K310	Kimberley HIV <=age 60 months	9	F	POS	Not known	On ART	124.4	No	Yes	Yes	No	NOT detected	NOT detected	no data	no data	no data	no data	no data
72	K3101	Kimberley HIV <=age 60 months	29	M	POS	Not known	Lost to follow-up	22.9	Yes	No	Yes	No	NOT detected	NOT detected	no data	no data	no data	no data	no data
73	K3104	Kimberley HIV <=age 60 months	39	M	POS	Not known	On ART	43.3	Yes	No	Yes	No	NOT detected	NOT detected	clotted	no data	81	1.90849	≤1
74	K311	Kimberley HIV <=age 60 months	55	M	POS	Not known	Not known	NOT DETECTED ( <10 )	Yes	No	Yes	No	NOT detected	NOT detected	1928	25.4	390182	5.59127	no data
75	K3110	Kimberley HIV <=age 60 months	26	F	POS	3	Not on ART	432.5	No	Yes	Yes	No	NOT detected	NOT detected	1302	29.9	1617	3.20871	no data
76	K3112	Kimberley HIV <=age 60 months	33	F	POS	Not known	Not on ART	NOT DETECTED ( <10 )	Yes	No	Yes	No	NOT detected	NOT detected	clotted	no data	215778	5.33401	no data
77	K3116	Kimberley HIV <=age 60 months	47	F	POS	3	Not on ART	NOT DETECTED ( <10 )	Yes	No	Yes	No	NOT detected	NOT detected	1845	39.41	511	2.70842	no data
78	K312	Kimberley HIV <=age 60 months	6	M	POS	Not known	Not known	13	Yes	No	Yes	No	NOT detected	NOT detected	319	7.52	5900000	6.77085	no data
79	K321	Kimberley HIV <=age 60 months	25	F	POS	Not known	On ART	44	Yes	No	Yes	No	NOT detected	NOT detected	rejected	no data	1300	3.11394	1-2
80	K323	Kimberley HIV <=age 60 months	40	F	POS	Not known	On ART	NOT DETECTED ( <10 )	Yes	No	Yes	No	NOT detected	NOT detected	1504	37.8	67	1.82607	2-3
81	K326	Kimberley HIV <=age 60 months	33	M	POS	Not known	On ART	39	Yes	No	Yes	No	NOT detected	NOT detected	clotted	no data	2700	3.43136	2-3
82	K329	Kimberley HIV <=age 60 months	20	M	POS	Not known	On ART	>1000,0	No	Yes	No	Yes	NOT detected	NOT detected	660	17	28	1.44716	1-2
83	K330	Kimberley HIV <=age 60 months	26	F	POS	Not known	Not known	11.7	Yes	No	Yes	No	NOT detected	NOT detected	clotted	no data	31000	4.49136	no data
84	K331	Kimberley HIV <=age 60 months	28	M	POS	Not known	On ART	NOT DETECTED ( <10 )	Yes	No	Yes	No	NOT detected	NOT detected	1195	18.5	51684	4.71336	1-2
85	K333	Kimberley HIV <=age 60 months	21	M	POS	Not known	On ART	NOT DETECTED ( <10 )	Yes	No	Yes	No	NOT detected	NOT detected	759	28.5	no data	no data	no data
86	K334	Kimberley HIV <=age 60 months	27	F	POS	Not known	On ART	NOT DETECTED ( <10 )	Yes	No	Yes	No	NOT detected	NOT detected	2211	27.9	no data	no data	1-2
87	K336	Kimberley HIV <=age 60 months	21	F	POS	Not known	On ART	120.1	No	Yes	Yes	No	NOT detected	NOT detected	1430	27.5	ND	ND	1-2
88	K338	Kimberley HIV <=age 60 months	31	F	POS	Not known	On ART	308.1	No	Yes	Yes	No	NOT detected	NOT detected	1350	9.4	325196	5.51215	1-2
89	K340	Kimberley HIV <=age 60 months	43	F	POS	Not known	On ART	NOT DETECTED ( <10 )	Yes	No	Yes	No	NOT detected	NOT detected	1357	33.9	112	2.04922	3-4
90	K342	Kimberley HIV <=age 60 months	47	F	POS	Not known	On ART	11.7	Yes	No	Yes	No	NOT detected	NOT detected	2636	46.7	no data	no data	3-4
91	K344	Kimberley HIV <=age 60 months	11	F	POS	Not known	On ART	140.9	No	Yes	Yes	No	NOT detected	NOT detected	3257		1700	3.23045	≤1
92	K347	Kimberley HIV <=age 60 months	31	M	POS	Not known	On ART	NOT DETECTED ( <10 )	Yes	No	Yes	No	NOT detected	NOT detected	2190	45.2	70	1.8451	≤1
93	K348	Kimberley HIV <=age 60 months	50	M	POS	Not known	On ART	NOT DETECTED ( <10 )	Yes	No	Yes	No	NOT detected	NOT detected	1159	29.6	ND	ND	2-3
94	K352	Kimberley HIV <=age 60 months	38	M	POS	Not known	On ART	>1000,0	No	Yes	No	Yes	NOT detected	NOT detected	1257	33.59	41	1.61278	2-3
95	K353	Kimberley HIV <=age 60 months	19	F	POS	Not known	On ART	49.1	Yes	No	Yes	No	NOT detected	NOT detected	1503	25.93	ND	ND	≤1
96	K355	Kimberley HIV <=age 60 months	19	F	POS	Not known	On ART	125.7	No	Yes	Yes	No	NOT detected	NOT detected	2660	34.9	no data	no data	≤1
97	K356	Kimberley HIV <=age 60 months	38	M	POS	Not known	On ART	16.5	Yes	No	Yes	No	NOT detected	NOT detected	1494	20.7	85	1.92942	no data
98	K357	Kimberley HIV <=age 60 months	11	M	POS	Not known	On ART	19.9	Yes	No	Yes	No	NOT detected	NOT detected	1123	14.7	181170	5.25809	no data
99	K358	Kimberley HIV <=age 60 months	24	F	POS	Not known	On ART	NOT DETECTED ( <10 )	Yes	No	Yes	No	NOT detected	NOT detected	1669	33.9	51	1.70757	≤1
100	K359	Kimberley HIV <=age 60 months	37	F	POS	Not known	On ART	24.2	Yes	No	Yes	No	NOT detected	NOT detected	1469	32.3	ND	ND	2-3
101	K360	Kimberley HIV <=age 60 months	42	F	POS	Not known	On ART	NOT DETECTED ( <10 )	Yes	No	Yes	No	NOT detected	NOT detected	1453	32.12	ND	ND	no data
102	K364	Kimberley HIV <=age 60 months	38	F	POS	Not known	On ART	37.4	Yes	No	Yes	No	NOT detected	NOT detected	1270	43.4	ND	ND	no data
103	K367	Kimberley HIV <=age 60 months	27	M	POS	Not known	Not known	NOT DETECTED ( <10 )	Yes	No	Yes	No	NOT detected	NOT detected	no data	no data	no data	no data	no data
104	K368	Kimberley HIV <=age 60 months	26	F	POS	Not known	On ART	45.9	Yes	No	Yes	No	NOT detected	NOT detected	no data	no data	ND	ND	1-2
105	K369	Kimberley HIV <=age 60 months	36	M	POS	Not known	On ART	NOT DETECTED ( <10 )	Yes	No	Yes	No	NOT detected	NOT detected	1425	37.52	ND	ND	≤1
106	K370	Kimberley HIV <=age 60 months	24	M	POS	Not known	On ART	NOT DETECTED ( <10 )	Yes	No	Yes	No	NOT detected	NOT detected	2386	40.78	ND	ND	1-2
107	K372	Kimberley HIV <=age 60 months	34	F	POS	Not known	Not known	59.7	Yes	No	Yes	No	NOT detected	NOT detected	2038	27.3	ND	ND	no data
108	K373	Kimberley HIV <=age 60 months	22	F	POS	Not known	On ART	53.6	Yes	No	Yes	No	NOT detected	NOT detected	721	27.5	ND	ND	no data
109	K374	Kimberley HIV <=age 60 months	28	F	POS	Not known	On ART	NOT DETECTED ( <10 )	Yes	No	Yes	No	NOT detected	NOT detected	1737	22.57	no data	no data	1-2
110	K375	Kimberley HIV <=age 60 months	28	M	POS	Not known	On ART	31.6	Yes	No	Yes	No	NOT detected	NOT detected	2329	34.5	no data	no data	≤1
111	K377	Kimberley HIV <=age 60 months	31	M	POS	Not known	On ART	NOT DETECTED ( <10 )	Yes	No	Yes	No	NOT detected	NOT detected	767	17	493	2.69285	1-2
112	K378	Kimberley HIV <=age 60 months	17	F	POS	Not known	On ART	NOT DETECTED ( <10 )	Yes	No	Yes	No	NOT detected	NOT detected	2631	36.6	508	2.70586	≤1
113	K379	Kimberley HIV <=age 60 months	17	F	POS	Not known	Not known	NOT DETECTED ( <10 )	Yes	No	Yes	No	NOT detected	NOT detected	767	17	493	2.69285	no data
114	K380	Kimberley HIV <=age 60 months	40	M	POS	Not known	On ART	NOT DETECTED ( <10 )	Yes	No	Yes	No	NOT detected	NOT detected	569	28	289908	5.46226	3-4
115	K381	Kimberley HIV <=age 60 months	42	M	POS	Not known	On ART	17.4	Yes	No	Yes	No	NOT detected	NOT detected	661	26.9	54	1.73239	≤1
116	K383	Kimberley HIV <=age 60 months	32	M	POS	Not known	Not known	NOT DETECTED ( <10 )	Yes	No	Yes	No	NOT detected	NOT detected	919	26.73	361	2.55751	no data
117	K385	Kimberley HIV <=age 60 months	22	F	POS	Not known	On ART	NOT DETECTED ( <10 )	Yes	No	Yes	No	NOT detected	NOT detected	2178	24.2	163	2.21219	1-2
118	K387	Kimberley HIV <=age 60 months	37	F	POS	Not known	On ART	19.5	Yes	No	Yes	No	NOT detected	NOT detected	517	17.7	ND	ND	2-3
119	K388	Kimberley HIV <=age 60 months	15	F	POS	Not known	On ART	NOT DETECTED ( <10 )	Yes	No	Yes	No	NOT detected	NOT detected	700	27.8	ND	ND	≤1
120	K390	Kimberley HIV <=age 60 months	7	M	POS	Not known	On ART	832.9	No	Yes	Yes	No	NOT detected	NOT detected	2798	37	99	1.99564	≤1
121	K394	Kimberley HIV <=age 60 months	43	F	POS	Not known	On ART	60.1	Yes	No	Yes	No	NOT detected	NOT detected	1801	34	127	2.1038	2-3
122	K395	Kimberley HIV <=age 60 months	35	M	POS	Not known	Not known	NOT DETECTED ( <10 )	Yes	No	Yes	No	NOT detected	NOT detected	no data	no data	no data	no data	no data
123	K397	Kimberley HIV <=age 60 months	18	M	POS	Not known	On ART	10.3	Yes	No	Yes	No	NOT detected	NOT detected	no data	no data	218	2.33846	no data
124	K401	Kimberley HIV <=age 60 months	21	F	POS	Not known	On ART	NOT DETECTED ( <10 )	Yes	No	Yes	No	NOT detected	NOT detected	1280	25.74	620	2.79239	1-2
125	K402	Kimberley HIV <=age 60 months	40	F	POS	Not known	On ART	NOT DETECTED ( <10 )	Yes	No	Yes	No	NOT detected	NOT detected	1440	44.53	407	2.60959	2-3
126	K403	Kimberley HIV <=age 60 months	37	M	POS	Not known	On ART	18.7	Yes	No	Yes	No	NOT detected	NOT detected	clotted	no data	103406	5.01455	2-3
127	K404	Kimberley HIV <=age 60 months	46	M	POS	Not known	On ART	66.7	Yes	No	Yes	No	NOT detected	NOT detected	825	25.2	ND	ND	3-4
128	K405	Kimberley HIV <=age 60 months	37	F	POS	Not known	On ART	NOT DETECTED ( <10 )	Yes	No	Yes	No	NOT detected	Detected	no data	no data	7047	3.848	2-3
129	K406C	Kimberley HIV <=age 60 months	34	M	POS	Not known	On ART	NOT DETECTED ( <10 )	Yes	No	Yes	No	NOT detected	Insufficient sample	no data	no data	no data	no data	1-2
130	K410	Kimberley HIV <=age 60 months	15	F	POS	Not known	On ART	>1000,0	No	Yes	No	Yes	NOT detected	NOT detected	2223	35.38	ND	ND	≤1
131	KREC002	Kimberley HIV <=age 60 months	26	M	POS	3	On ART	51	Yes	No	Yes	No	NOT detected	NOT detected	No data	No data	No data	No data	No data
132	KREC003	Kimberley HIV <=age 60 months	15	M	POS	3	On ART	NOT DETECTED ( <10 )	Yes	No	Yes	No	NOT detected	NOT detected	No data	No data	No data	No data	No data
133	KREC036	Kimberley HIV <=age 60 months	17	F	POS	3	On ART	>1000,0	No	Yes	No	Yes	NOT detected	Insufficient sample	No data	No data	No data	No data	No data
134	KREC063	Kimberley HIV <=age 60 months	11	F	POS	3	On ART	12.7	Yes	No	Yes	No	NOT detected	NOT detected	No data	No data	No data	No data	No data
135	KREC135	Kimberley HIV <=age 60 months	14	F	POS	3	Not known	402.4	No	Yes	Yes	No	NOT detected	NOT detected	No data	No data	No data	No data	No data
136	KREC161	Kimberley HIV <=age 60 months	11	F	POS	3	Not on ART	>1000,0	No	Yes	No	Yes	NOT detected	NOT detected	No data	No data	No data	No data	No data
137	K002	Kimberley HIV >age 60 months	129	M	POS	Not known	On ART	18.1	Yes	No	Yes	No	NOT detected	NOT detected	No data	No data	No data	No data	No data
138	K003	Kimberley HIV >age 60 months	169	F	POS	Not known	On ART	NOT DETECTED ( <10 )	Yes	No	Yes	No	NOT detected	NOT detected	No data	No data	No data	No data	No data
139	K004	Kimberley HIV >age 60 months	159	F	POS	Not known	On ART	NOT DETECTED ( <10 )	Yes	No	Yes	No	NOT detected	NOT detected	No data	No data	No data	No data	No data
140	K005	Kimberley HIV >age 60 months	129	M	POS	Not known	On ART	NOT DETECTED ( <10 )	Yes	No	Yes	No	NOT detected	NOT detected	No data	No data	No data	No data	No data
141	K007	Kimberley HIV >age 60 months	127	M	POS	Not known	On ART	NOT DETECTED ( <10 )	Yes	No	Yes	No	NOT detected	NOT detected	No data	No data	No data	No data	No data
142	K009	Kimberley HIV >age 60 months	155	F	POS	Not known	Lost to follow-up	NOT DETECTED ( <10 )	Yes	No	Yes	No	NOT detected	NOT detected	No data	No data	No data	No data	No data
143	K010	Kimberley HIV >age 60 months	134	F	POS	Not known	Not known	NOT DETECTED ( <10 )	Yes	No	Yes	No	NOT detected	NOT detected	No data	No data	No data	No data	No data
144	K011	Kimberley HIV >age 60 months	135	M	POS	Not known	On ART	NOT DETECTED ( <10 )	Yes	No	Yes	No	NOT detected	NOT detected	No data	No data	No data	No data	No data
145	K012	Kimberley HIV >age 60 months	121	M	POS	Not known	On ART	NOT DETECTED ( <10 )	Yes	No	Yes	No	NOT detected	NOT detected	No data	No data	No data	No data	No data
146	K013	Kimberley HIV >age 60 months	90	F	POS	Not known	Lost to follow-up	NOT DETECTED ( <10 )	Yes	No	Yes	No	NOT detected	NOT detected	No data	No data	No data	No data	No data
147	K014	Kimberley HIV >age 60 months	135	F	POS	Not known	On ART	NOT DETECTED ( <10 )	Yes	No	Yes	No	NOT detected	NOT detected	No data	No data	No data	No data	No data
148	K015	Kimberley HIV >age 60 months	146	M	POS	Not known	On ART	NOT DETECTED ( <10 )	Yes	No	Yes	No	NOT detected	NOT detected	No data	No data	No data	No data	No data
149	K016	Kimberley HIV >age 60 months	153	M	POS	Not known	On ART	NOT DETECTED ( <10 )	Yes	No	Yes	No	NOT detected	NOT detected	No data	No data	No data	No data	No data
150	K017	Kimberley HIV >age 60 months	148	F	POS	Not known	On ART	NOT DETECTED ( <10 )	Yes	No	Yes	No	NOT detected	NOT detected	No data	No data	No data	No data	No data
151	K018	Kimberley HIV >age 60 months	132	M	POS	Not known	Not on ART	NOT DETECTED ( <10 )	Yes	No	Yes	No	NOT detected	NOT detected	No data	No data	No data	No data	No data
152	K019	Kimberley HIV >age 60 months	145	F	POS	Not known	On ART	NOT DETECTED ( <10 )	Yes	No	Yes	No	NOT detected	NOT detected	No data	No data	No data	No data	No data
153	K020/K58	Kimberley HIV >age 60 months	127	F	POS	Not known	on ART	NOT DETECTED ( <10 )	Yes	No	Yes	No	NOT detected	NOT detected	No data	No data	No data	No data	No data
154	K023	Kimberley HIV >age 60 months	157	F	POS	Not known	Lost to follow-up	NOT DETECTED ( <10 )	Yes	No	Yes	No	NOT detected	NOT detected	No data	No data	No data	No data	No data
155	K025C	Kimberley HIV >age 60 months	128	F	POS	Not known	Not known	NOT DETECTED ( <10 )	Yes	No	Yes	No	NOT detected	NOT detected	No data	No data	No data	No data	No data
156	K026	Kimberley HIV >age 60 months	137	F	POS	Not known	On ART	NOT DETECTED ( <10 )	Yes	No	Yes	No	NOT detected	NOT detected	No data	No data	No data	No data	No data
157	K028	Kimberley HIV >age 60 months	108	M	POS	Not known	On ART	NOT DETECTED ( <10 )	Yes	No	Yes	No	NOT detected	NOT detected	No data	No data	No data	No data	No data
158	K030	Kimberley HIV >age 60 months	160	F	POS	Not known	On ART	NOT DETECTED ( <10 )	Yes	No	Yes	No	NOT detected	NOT detected	No data	No data	No data	No data	No data
159	K031/K196	Kimberley HIV >age 60 months	129	M	POS	Not known	On ART	NOT DETECTED ( <10 )	Yes	No	Yes	No	NOT detected	NOT detected	No data	No data	No data	No data	No data
160	K032	Kimberley HIV >age 60 months	175	F	POS	Not known	Not on ART	NOT DETECTED ( <10 )	Yes	No	Yes	No	NOT detected	NOT detected	No data	No data	No data	No data	No data
161	K033	Kimberley HIV >age 60 months	171	F	POS	Not known	On ART	NOT DETECTED ( <10 )	Yes	No	Yes	No	NOT detected	NOT detected	No data	No data	No data	No data	No data
162	K034	Kimberley HIV >age 60 months	149	F	POS	Not known	On ART	NOT DETECTED ( <10 )	Yes	No	Yes	No	NOT detected	NOT detected	No data	No data	No data	No data	No data
163	K036	Kimberley HIV >age 60 months	120	F	POS	Not known	Lost to follow-up	NOT DETECTED ( <10 )	Yes	No	Yes	No	NOT detected	NOT detected	No data	No data	No data	No data	No data
164	K037	Kimberley HIV >age 60 months	166	F	POS	Not known	Not on ART	57.6	Yes	No	Yes	No	NOT detected	NOT detected	No data	No data	No data	No data	No data
165	K039	Kimberley HIV >age 60 months	136	M	POS	Not known	Not on ART	NOT DETECTED ( <10 )	Yes	No	Yes	No	NOT detected	NOT detected	No data	No data	No data	No data	No data
166	K040	Kimberley HIV >age 60 months	158	M	POS	Not known	Not on ART	NOT DETECTED ( <10 )	Yes	No	Yes	No	NOT detected	NOT detected	No data	No data	No data	No data	No data
167	K042	Kimberley HIV >age 60 months	177	M	POS	Not known	Lost to follow-up	NOT DETECTED ( <10 )	Yes	No	Yes	No	NOT detected	NOT detected	No data	No data	No data	No data	No data
168	K043	Kimberley HIV >age 60 months	144	M	POS	Not known	Not on ART	NOT DETECTED ( <10 )	Yes	No	Yes	No	NOT detected	NOT detected	No data	No data	No data	No data	No data
169	K044	Kimberley HIV >age 60 months	124	F	POS	Not known	Not on ART	NOT DETECTED ( <10 )	Yes	No	Yes	No	NOT detected	NOT detected	No data	No data	No data	No data	No data
170	K046	Kimberley HIV >age 60 months	150	F	POS	Not known	Not on ART	NOT DETECTED ( <10 )	Yes	No	Yes	No	NOT detected	NOT detected	No data	No data	No data	No data	No data
171	K047	Kimberley HIV >age 60 months	146	M	POS	Not known	On ART	NOT DETECTED ( <10 )	Yes	No	Yes	No	NOT detected	NOT detected	No data	No data	No data	No data	No data
172	K048	Kimberley HIV >age 60 months	136	M	POS	Not known	On ART	NOT DETECTED ( <10 )	Yes	No	Yes	No	NOT detected	NOT detected	No data	No data	No data	No data	No data
173	K049	Kimberley HIV >age 60 months	157	M	POS	Not known	Not on ART	NOT DETECTED ( <10 )	Yes	No	Yes	No	NOT detected	NOT detected	No data	No data	No data	No data	No data
174	K052	Kimberley HIV >age 60 months	152	M	POS	Not known	On ART	NOT DETECTED ( <10 )	Yes	No	Yes	No	NOT detected	NOT detected	No data	No data	No data	No data	No data
175	K053	Kimberley HIV >age 60 months	143	F	POS	Not known	Not on ART	NOT DETECTED ( <10 )	Yes	No	Yes	No	NOT detected	NOT detected	No data	No data	No data	No data	No data
176	K054	Kimberley HIV >age 60 months	119	M	POS	Not known	Not on ART	NOT DETECTED ( <10 )	Yes	No	Yes	No	NOT detected	NOT detected	No data	No data	No data	No data	No data
177	K055	Kimberley HIV >age 60 months	118	M	POS	Not known	On ART	NOT DETECTED ( <10 )	Yes	No	Yes	No	NOT detected	NOT detected	No data	No data	No data	No data	No data
178	K056	Kimberley HIV >age 60 months	158	F	POS	Not known	Not on ART	NOT DETECTED ( <10 )	Yes	No	Yes	No	NOT detected	NOT detected	No data	No data	No data	No data	No data
179	K057	Kimberley HIV >age 60 months	172	F	POS	Not known	Not on ART	NOT DETECTED ( <10 )	Yes	No	Yes	No	NOT detected	NOT detected	No data	No data	No data	No data	No data
180	K059/?K118	Kimberley HIV >age 60 months	157	F	POS	Not known	Not on ART	NOT DETECTED ( <10 )	Yes	No	Yes	No	NOT detected	NOT detected	No data	No data	No data	No data	No data
181	K060	Kimberley HIV >age 60 months	142	M	POS	Not known	On ART	NOT DETECTED ( <10 )	Yes	No	Yes	No	NOT detected	NOT detected	No data	No data	No data	No data	No data
182	K062	Kimberley HIV >age 60 months	116	F	POS	Not known	Not on ART	NOT DETECTED ( <10 )	Yes	No	Yes	No	NOT detected	NOT detected	No data	No data	No data	No data	No data
183	K065	Kimberley HIV >age 60 months	137	F	POS	Not known	Not on ART	NOT DETECTED ( <10 )	Yes	No	Yes	No	NOT detected	NOT detected	No data	No data	No data	No data	No data
184	K067	Kimberley HIV >age 60 months	137	F	POS	Not known	Not on ART	NOT DETECTED ( <10 )	Yes	No	Yes	No	NOT detected	NOT detected	No data	No data	No data	No data	No data
185	K071	Kimberley HIV >age 60 months	134	F	POS	Not known	On ART	NOT DETECTED ( <10 )	Yes	No	Yes	No	NOT detected	NOT detected	No data	No data	No data	No data	No data
186	K072	Kimberley HIV >age 60 months	152	M	POS	Not known	On ART	NOT DETECTED ( <10 )	Yes	No	Yes	No	NOT detected	NOT detected	No data	No data	No data	No data	No data
187	K074	Kimberley HIV >age 60 months	131	F	POS	Not known	Not on ART	NOT DETECTED ( <10 )	Yes	No	Yes	No	NOT detected	NOT detected	No data	No data	No data	No data	No data
188	K075	Kimberley HIV >age 60 months	158	M	POS	Not known	Not on ART	10.6	Yes	No	Yes	No	NOT detected	NOT detected	No data	No data	No data	No data	No data
189	K076	Kimberley HIV >age 60 months	158	F	POS	Not known	On ART	NOT DETECTED ( <10 )	Yes	No	Yes	No	NOT detected	NOT detected	No data	No data	No data	No data	No data
190	K077	Kimberley HIV >age 60 months	145	M	POS	Not known	On ART	NOT DETECTED ( <10 )	Yes	No	Yes	No	NOT detected	NOT detected	No data	No data	No data	No data	No data
191	K078	Kimberley HIV >age 60 months	120	F	POS	Not known	On ART	NOT DETECTED ( <10 )	Yes	No	Yes	No	NOT detected	NOT detected	No data	No data	No data	No data	No data
192	K079	Kimberley HIV >age 60 months	165	M	POS	Not known	Not on ART	NOT DETECTED ( <10 )	Yes	No	Yes	No	NOT detected	NOT detected	No data	No data	No data	No data	No data
193	K080	Kimberley HIV >age 60 months	142	F	POS	Not known	On ART	NOT DETECTED ( <10 )	Yes	No	Yes	No	NOT detected	NOT detected	No data	No data	No data	No data	No data
194	K082	Kimberley HIV >age 60 months	131	M	POS	Not known	Not on ART	NOT DETECTED ( <10 )	Yes	No	Yes	No	NOT detected	NOT detected	No data	No data	No data	No data	No data
195	K084	Kimberley HIV >age 60 months	133	M	POS	Not known	Lost to follow-up	NOT DETECTED ( <10 )	Yes	No	Yes	No	NOT detected	NOT detected	No data	No data	No data	No data	No data
196	K085	Kimberley HIV >age 60 months	125	M	POS	Not known	On ART	NOT DETECTED ( <10 )	Yes	No	Yes	No	NOT detected	NOT detected	No data	No data	No data	No data	No data
197	K087	Kimberley HIV >age 60 months	125	F	POS	Not known	Not on ART	NOT DETECTED ( <10 )	Yes	No	Yes	No	NOT detected	NOT detected	No data	No data	No data	No data	No data
198	K091	Kimberley HIV >age 60 months	139	F	POS	Not known	On ART	NOT DETECTED ( <10 )	Yes	No	Yes	No	NOT detected	NOT detected	No data	No data	No data	No data	No data
199	K092	Kimberley HIV >age 60 months	147	F	POS	Not known	Lost to follow-up	NOT DETECTED ( <10 )	Yes	No	Yes	No	NOT detected	NOT detected	No data	No data	No data	No data	No data
200	K093	Kimberley HIV >age 60 months	118	F	POS	Not known	Not on ART	NOT DETECTED ( <10 )	Yes	No	Yes	No	DETECTED	NOT detected	No data	No data	No data	No data	No data
201	K094	Kimberley HIV >age 60 months	132	M	POS	Not known	On ART	NOT DETECTED ( <10 )	Yes	No	Yes	No	NOT detected	NOT detected	No data	No data	No data	No data	No data
202	K095	Kimberley HIV >age 60 months	155	F	POS	3	On ART	NOT DETECTED ( <10 )	Yes	No	Yes	No	NOT detected	NOT detected	No data	No data	No data	No data	No data
203	K096	Kimberley HIV >age 60 months	118	F	POS	Not known	Not on ART	NOT DETECTED ( <10 )	Yes	No	Yes	No	NOT detected	NOT detected	No data	No data	No data	No data	No data
204	K100	Kimberley HIV >age 60 months	119	M	POS	Not known	On ART	NOT DETECTED ( <10 )	Yes	No	Yes	No	NOT detected	NOT detected	No data	No data	No data	No data	No data
205	K103	Kimberley HIV >age 60 months	97	M	POS	Not known	Not on ART	NOT DETECTED ( <10 )	Yes	No	Yes	No	NOT detected	NOT detected	No data	No data	No data	No data	No data
206	K108	Kimberley HIV >age 60 months	111	M	POS	Not known	On ART	NOT DETECTED ( <10 )	Yes	No	Yes	No	NOT detected	NOT detected	No data	No data	No data	No data	No data
207	K119	Kimberley HIV >age 60 months	141	M	POS	Not known	Lost to follow-up	NOT DETECTED ( <10 )	Yes	No	Yes	No	NOT detected	NOT detected	No data	No data	No data	No data	No data
208	K121	Kimberley HIV >age 60 months	100	F	POS	Not known	Lost to follow-up	NOT DETECTED ( <10 )	Yes	No	Yes	No	NOT detected	NOT detected	No data	No data	No data	No data	No data
209	K123	Kimberley HIV >age 60 months	158	M	POS	Not known	Not on ART	11.6	Yes	No	Yes	No	NOT detected	NOT detected	No data	No data	No data	No data	No data
210	K124	Kimberley HIV >age 60 months	154	F	POS	Not known	Not on ART	NOT DETECTED ( <10 )	Yes	No	Yes	No	NOT detected	NOT detected	No data	No data	No data	No data	No data
211	K126C	Kimberley HIV >age 60 months	160	M	POS	Not known	Lost to follow-up	NOT DETECTED ( <10 )	Yes	No	Yes	No	NOT detected	NOT detected	No data	No data	No data	No data	No data
212	K128	Kimberley HIV >age 60 months	111	F	POS	Not known	Lost to follow-up	NOT DETECTED ( <10 )	Yes	No	Yes	No	NOT detected	NOT detected	No data	No data	No data	No data	No data
213	K130	Kimberley HIV >age 60 months	147	F	POS	Not known	On ART	NOT DETECTED ( <10 )	Yes	No	Yes	No	NOT detected	NOT detected	No data	No data	No data	No data	No data
214	K132C	Kimberley HIV >age 60 months	132	F	POS	Not known	Not known	15.2	Yes	No	Yes	No	NOT detected	NOT detected	No data	No data	No data	No data	No data
215	K134	Kimberley HIV >age 60 months	107	M	POS	Not known	Lost to follow-up	23.9	Yes	No	Yes	No	NOT detected	NOT detected	No data	No data	No data	No data	No data
216	K135	Kimberley HIV >age 60 months	193	F	POS	Not known	On ART	NOT DETECTED ( <10 )	Yes	No	Yes	No	NOT detected	NOT detected	No data	No data	No data	No data	No data
217	K136	Kimberley HIV >age 60 months	156	M	POS	Not known	Not on ART	NOT DETECTED ( <10 )	Yes	No	Yes	No	NOT detected	NOT detected	No data	No data	No data	No data	No data
218	K139	Kimberley HIV >age 60 months	80	F	POS	Not known	On ART	NOT DETECTED ( <10 )	Yes	No	Yes	No	NOT detected	NOT detected	No data	No data	No data	No data	No data
219	K140	Kimberley HIV >age 60 months	149	M	POS	Not known	On ART	NOT DETECTED ( <10 )	Yes	No	Yes	No	NOT detected	NOT detected	No data	No data	No data	No data	No data
220	K141	Kimberley HIV >age 60 months	151	F	POS	Not known	On ART	22.9	Yes	No	Yes	No	NOT detected	NOT detected	No data	No data	No data	No data	No data
221	K142X	Kimberley HIV >age 60 months	131	F	POS	Not known	Not known	41.3	Yes	No	Yes	No	NOT detected	NOT detected	No data	No data	No data	No data	No data
222	K143	Kimberley HIV >age 60 months	136	F	POS	Not known	Died	NOT DETECTED ( <10 )	Yes	No	Yes	No	NOT detected	NOT detected	No data	No data	No data	No data	No data
223	K3001X	Kimberley HIV >age 60 months	87	M	POS	Not known	Not known	18.4	Yes	No	Yes	No	NOT detected	NOT detected	No data	No data	No data	No data	No data
224	K308	Kimberley HIV >age 60 months	93	F	POS	Not known	Not known	NOT DETECTED ( <10 )	Yes	No	Yes	No	NOT detected	NOT detected	No data	No data	No data	No data	No data
225	K3096	Kimberley HIV >age 60 months	64	M	POS	Not known	On ART	31.9	Yes	No	Yes	No	NOT detected	NOT detected	No data	No data	No data	No data	No data
226	K349	Kimberley HIV >age 60 months	66	M	POS	Not known	On ART	NOT DETECTED ( <10 )	Yes	No	Yes	No	NOT detected	NOT detected	No data	No data	No data	No data	No data
227	K366	Kimberley HIV >age 60 months	64	M	POS	Not known	On ART	19.1	Yes	No	Yes	No	NOT detected	NOT detected	No data	No data	No data	No data	No data
228	K399	Kimberley HIV >age 60 months	73	F	POS	Not known	On ART	NOT DETECTED ( <10 )	Yes	No	Yes	No	NOT detected	NOT detected	No data	No data	No data	No data	No data
229	KREC001	Kimberley Respiratory Cohort (KReC)	32	F	NEG	3	Not indicated	>1000,0	No	Yes	No	Yes	NOT detected	NOT detected	not applicable	not applicable	not applicable	not applicable	not applicable
230	KREC004	Kimberley Respiratory Cohort (KReC)	23	F	NEG	3	Not indicated	NOT DETECTED ( <10 )	Yes	No	Yes	No	NOT detected	NOT detected	not applicable	not applicable	not applicable	not applicable	not applicable
231	KREC006	Kimberley Respiratory Cohort (KReC)	22	M	NEG	3	Not indicated	139.3	No	Yes	Yes	No	NOT detected	NOT detected	not applicable	not applicable	not applicable	not applicable	not applicable
232	KREC007	Kimberley Respiratory Cohort (KReC)	19	M	NEG	2	Not indicated	88.3	Yes	No	Yes	No	NOT detected	NOT detected	not applicable	not applicable	not applicable	not applicable	not applicable
233	KREC008	Kimberley Respiratory Cohort (KReC)	23	M	NEG	2	Not indicated	15.1	Yes	No	Yes	No	NOT detected	NOT detected	not applicable	not applicable	not applicable	not applicable	not applicable
234	KREC009	Kimberley Respiratory Cohort (KReC)	20	F	NEG	3	Not indicated	45.2	Yes	No	Yes	No	NOT detected	NOT detected	not applicable	not applicable	not applicable	not applicable	not applicable
235	KREC010	Kimberley Respiratory Cohort (KReC)	18	M	NEG	3	Not indicated	138.2	No	Yes	Yes	No	NOT detected	NOT detected	not applicable	not applicable	not applicable	not applicable	not applicable
236	KREC011	Kimberley Respiratory Cohort (KReC)	23	F	NEG	3	Not indicated	40.5	Yes	No	Yes	No	NOT detected	NOT detected	not applicable	not applicable	not applicable	not applicable	not applicable
237	KREC012	Kimberley Respiratory Cohort (KReC)	15	M	NEG	3	Not indicated	76.7	Yes	No	Yes	No	NOT detected	NOT detected	not applicable	not applicable	not applicable	not applicable	not applicable
238	KREC013	Kimberley Respiratory Cohort (KReC)	18	M	NEG	3	Not indicated	>1000,0	No	Yes	No	Yes	NOT detected	NOT detected	not applicable	not applicable	not applicable	not applicable	not applicable
239	KREC014	Kimberley Respiratory Cohort (KReC)	18	M	NEG	3	Not indicated	258.4	No	Yes	Yes	No	NOT detected	NOT detected	not applicable	not applicable	not applicable	not applicable	not applicable
240	KREC015	Kimberley Respiratory Cohort (KReC)	12	M	NEG	3	Not indicated	44.4	Yes	No	Yes	No	NOT detected	NOT detected	not applicable	not applicable	not applicable	not applicable	not applicable
241	KREC016	Kimberley Respiratory Cohort (KReC)	12	F	NEG	3	Not indicated	129	No	Yes	Yes	No	NOT detected	NOT detected	not applicable	not applicable	not applicable	not applicable	not applicable
242	KREC017	Kimberley Respiratory Cohort (KReC)	42	F	NEG	3	Not indicated	263.2	No	Yes	Yes	No	NOT detected	NOT detected	not applicable	not applicable	not applicable	not applicable	not applicable
243	KREC018	Kimberley Respiratory Cohort (KReC)	18	M	NEG	3	Not indicated	193.8	No	Yes	Yes	No	NOT detected	NOT detected	not applicable	not applicable	not applicable	not applicable	not applicable
244	KREC019	Kimberley Respiratory Cohort (KReC)	23	F	NEG	3	Not indicated	>1000,0	No	Yes	No	Yes	NOT detected	NOT detected	not applicable	not applicable	not applicable	not applicable	not applicable
245	KREC020	Kimberley Respiratory Cohort (KReC)	13	F	NEG	3	Not indicated	474.9	No	Yes	Yes	No	NOT detected	NOT detected	not applicable	not applicable	not applicable	not applicable	not applicable
246	KREC022	Kimberley Respiratory Cohort (KReC)	18	F	NEG	3	Not indicated	182.1	No	Yes	Yes	No	NOT detected	NOT detected	not applicable	not applicable	not applicable	not applicable	not applicable
247	KREC025	Kimberley Respiratory Cohort (KReC)	8	M	NEG	3	Not indicated	395	No	Yes	Yes	No	NOT detected	NOT detected	not applicable	not applicable	not applicable	not applicable	not applicable
248	KREC026	Kimberley Respiratory Cohort (KReC)	11	F	NEG	3	Not indicated	240.9	No	Yes	Yes	No	NOT detected	Insufficient sample	not applicable	not applicable	not applicable	not applicable	not applicable
249	KREC027	Kimberley Respiratory Cohort (KReC)	18	M	NEG	3	Not indicated	332.8	No	Yes	Yes	No	NOT detected	NOT detected	not applicable	not applicable	not applicable	not applicable	not applicable
250	KREC028	Kimberley Respiratory Cohort (KReC)	24	M	NEG	3	Not indicated	39.1	Yes	No	Yes	No	NOT detected	NOT detected	not applicable	not applicable	not applicable	not applicable	not applicable
251	KREC032	Kimberley Respiratory Cohort (KReC)	23	F	NEG	3	Not indicated	170.5	No	Yes	Yes	No	NOT detected	NOT detected	not applicable	not applicable	not applicable	not applicable	not applicable
252	KREC033	Kimberley Respiratory Cohort (KReC)	14	M	NEG	3	Not indicated	>1000,0	No	Yes	No	Yes	NOT detected	NOT detected	not applicable	not applicable	not applicable	not applicable	not applicable
253	KREC037	Kimberley Respiratory Cohort (KReC)	19	M	NEG	Not known	Not indicated	145.6	No	Yes	Yes	No	NOT detected	NOT detected	not applicable	not applicable	not applicable	not applicable	not applicable
254	KREC038	Kimberley Respiratory Cohort (KReC)	12	F	NEG	3	Not indicated	10.7	Yes	No	Yes	No	NOT detected	NOT detected	not applicable	not applicable	not applicable	not applicable	not applicable
255	KREC039	Kimberley Respiratory Cohort (KReC)	13	F	NEG	Not known	Not indicated	>1000,0	No	Yes	No	Yes	NOT detected	NOT detected	not applicable	not applicable	not applicable	not applicable	not applicable
256	KREC044	Kimberley Respiratory Cohort (KReC)	24	M	NEG (UNCONFIRMED)	3	Not indicated	196.9	No	Yes	Yes	No	NOT detected	NOT detected	not applicable	not applicable	not applicable	not applicable	not applicable
257	KREC045	Kimberley Respiratory Cohort (KReC)	40	F	NEG	3	Not indicated	26.8	Yes	No	Yes	No	NOT detected	NOT detected	not applicable	not applicable	not applicable	not applicable	not applicable
258	KREC047	Kimberley Respiratory Cohort (KReC)	19	M	NEG	3	Not indicated	28.3	Yes	No	Yes	No	NOT detected	NOT detected	not applicable	not applicable	not applicable	not applicable	not applicable
259	KREC048	Kimberley Respiratory Cohort (KReC)	12	F	NEG	2	Not indicated	180.5	No	Yes	Yes	No	NOT detected	NOT detected	not applicable	not applicable	not applicable	not applicable	not applicable
260	KREC050	Kimberley Respiratory Cohort (KReC)	15	F	NEG	2	Not indicated	370.6	No	Yes	Yes	No	NOT detected	NOT detected	not applicable	not applicable	not applicable	not applicable	not applicable
261	KREC051	Kimberley Respiratory Cohort (KReC)	20	F	NEG	Not known	Not indicated	NOT DETECTED ( <10 )	Yes	No	Yes	No	DETECTED	Detected	not applicable	not applicable	not applicable	not applicable	not applicable
262	KREC052	Kimberley Respiratory Cohort (KReC)	10	M	NEG	3	Not indicated	547.9	No	Yes	Yes	No	NOT detected	NOT detected	not applicable	not applicable	not applicable	not applicable	not applicable
263	KREC053	Kimberley Respiratory Cohort (KReC)	28	F	NEG	Not known	Not indicated	171.1	No	Yes	Yes	No	NOT detected	NOT detected	not applicable	not applicable	not applicable	not applicable	not applicable
264	KREC056	Kimberley Respiratory Cohort (KReC)	15	M	NEG	Not known	Not indicated	383.6	No	Yes	Yes	No	NOT detected	NOT detected	not applicable	not applicable	not applicable	not applicable	not applicable
265	KREC057	Kimberley Respiratory Cohort (KReC)	13	M	NEG	3	Not indicated	72.1	Yes	No	Yes	No	NOT detected	NOT detected	not applicable	not applicable	not applicable	not applicable	not applicable
266	KREC058	Kimberley Respiratory Cohort (KReC)	33	F	NEG	3	Not indicated	>1000,0	No	Yes	No	Yes	NOT detected	NOT detected	not applicable	not applicable	not applicable	not applicable	not applicable
267	KREC059	Kimberley Respiratory Cohort (KReC)	14	M	NEG	3	Not indicated	171.6	No	Yes	Yes	No	NOT detected	NOT detected	not applicable	not applicable	not applicable	not applicable	not applicable
268	KREC060	Kimberley Respiratory Cohort (KReC)	18	M	NEG	3	Not indicated	293.6	No	Yes	Yes	No	NOT detected	Insufficient sample	not applicable	not applicable	not applicable	not applicable	not applicable
269	KREC061	Kimberley Respiratory Cohort (KReC)	15	F	NEG (UNCONFIRMED)	3	Not indicated	72.8	Yes	No	Yes	No	NOT detected	NOT detected	not applicable	not applicable	not applicable	not applicable	not applicable
270	KREC062	Kimberley Respiratory Cohort (KReC)	17	M	NEG	3	Not indicated	195.2	No	Yes	Yes	No	NOT detected	NOT detected	not applicable	not applicable	not applicable	not applicable	not applicable
271	KREC064	Kimberley Respiratory Cohort (KReC)	11	F	NEG	3	Not indicated	>1000,0	No	Yes	No	Yes	NOT detected	NOT detected	not applicable	not applicable	not applicable	not applicable	not applicable
272	KREC065	Kimberley Respiratory Cohort (KReC)	47	F	NEG	3	Not indicated	476.9	No	Yes	Yes	No	NOT detected	NOT detected	not applicable	not applicable	not applicable	not applicable	not applicable
273	KREC066	Kimberley Respiratory Cohort (KReC)	12	F	NEG	3	Not indicated	115.6	No	Yes	Yes	No	NOT detected	NOT detected	not applicable	not applicable	not applicable	not applicable	not applicable
274	KREC067	Kimberley Respiratory Cohort (KReC)	9	M	NEG	Not known	Not indicated	45.9	Yes	No	Yes	No	NOT detected	Insufficient sample	not applicable	not applicable	not applicable	not applicable	not applicable
275	KREC072	Kimberley Respiratory Cohort (KReC)	16	M	NEG	3	Not indicated	397.5	No	Yes	Yes	No	NOT detected	NOT detected	not applicable	not applicable	not applicable	not applicable	not applicable
276	KREC075	Kimberley Respiratory Cohort (KReC)	13	F	NEG	3	Not indicated	291.6	No	Yes	Yes	No	NOT detected	NOT detected	not applicable	not applicable	not applicable	not applicable	not applicable
277	KREC076	Kimberley Respiratory Cohort (KReC)	13	F	NEG	3	Not indicated	51.7	Yes	No	Yes	No	NOT detected	NOT detected	not applicable	not applicable	not applicable	not applicable	not applicable
278	KREC078	Kimberley Respiratory Cohort (KReC)	10	F	NEG	3	Not indicated	811.5	No	Yes	Yes	No	NOT detected	NOT detected	not applicable	not applicable	not applicable	not applicable	not applicable
279	KREC079	Kimberley Respiratory Cohort (KReC)	47	M	NEG	3	Not indicated	363.4	No	Yes	Yes	No	NOT detected	NOT detected	not applicable	not applicable	not applicable	not applicable	not applicable
280	KREC080	Kimberley Respiratory Cohort (KReC)	21	M	NEG	3	Not indicated	524.1	No	Yes	Yes	No	NOT detected	NOT detected	not applicable	not applicable	not applicable	not applicable	not applicable
281	KREC082	Kimberley Respiratory Cohort (KReC)	45	M	NEG	3	Not indicated	170.2	No	Yes	Yes	No	NOT detected	NOT detected	not applicable	not applicable	not applicable	not applicable	not applicable
282	KREC083	Kimberley Respiratory Cohort (KReC)	10	F	NEG	2	Not indicated	NOT DETECTED ( <10 )	Yes	No	Yes	No	NOT detected	NOT detected	not applicable	not applicable	not applicable	not applicable	not applicable
283	KREC085	Kimberley Respiratory Cohort (KReC)	12	M	NEG	3	Not indicated	>1000,0	No	Yes	No	Yes	NOT detected	NOT detected	not applicable	not applicable	not applicable	not applicable	not applicable
284	KREC086	Kimberley Respiratory Cohort (KReC)	13	F	NEG	0	Not indicated	171	No	Yes	Yes	No	NOT detected	NOT detected	not applicable	not applicable	not applicable	not applicable	not applicable
285	KREC087	Kimberley Respiratory Cohort (KReC)	16	F	NEG	3	Not indicated	>1000,0	No	Yes	No	Yes	NOT detected	NOT detected	not applicable	not applicable	not applicable	not applicable	not applicable
286	KREC088	Kimberley Respiratory Cohort (KReC)	30	M	NEG	Not known	Not indicated	434.6	No	Yes	Yes	No	NOT detected	NOT detected	not applicable	not applicable	not applicable	not applicable	not applicable
287	KREC089	Kimberley Respiratory Cohort (KReC)	34	F	NEG	3	Not indicated	46.4	Yes	No	Yes	No	NOT detected	NOT detected	not applicable	not applicable	not applicable	not applicable	not applicable
288	KREC090	Kimberley Respiratory Cohort (KReC)	19	M	NEG	Not known	Not indicated	35.5	Yes	No	Yes	No	NOT detected	NOT detected	not applicable	not applicable	not applicable	not applicable	not applicable
289	KREC091	Kimberley Respiratory Cohort (KReC)	44	M	NEG	3	Not indicated	46.9	Yes	No	Yes	No	NOT detected	NOT detected	not applicable	not applicable	not applicable	not applicable	not applicable
290	KREC092	Kimberley Respiratory Cohort (KReC)	58	F	NEG	3	Not indicated	NOT DETECTED ( <10 )	Yes	No	Yes	No	NOT detected	NOT detected	not applicable	not applicable	not applicable	not applicable	not applicable
291	KREC093	Kimberley Respiratory Cohort (KReC)	42	M	NEG	3	Not indicated	112.7	No	Yes	Yes	No	NOT detected	NOT detected	not applicable	not applicable	not applicable	not applicable	not applicable
292	KREC094	Kimberley Respiratory Cohort (KReC)	38	M	NEG	3	Not indicated	223.9	No	Yes	Yes	No	NOT detected	NOT detected	not applicable	not applicable	not applicable	not applicable	not applicable
293	KREC095	Kimberley Respiratory Cohort (KReC)	30	F	NEG	3	Not indicated	23.2	Yes	No	Yes	No	NOT detected	NOT detected	not applicable	not applicable	not applicable	not applicable	not applicable
294	KREC096	Kimberley Respiratory Cohort (KReC)	12	M	NEG	3	Not indicated	327.3	No	Yes	Yes	No	NOT detected	NOT detected	not applicable	not applicable	not applicable	not applicable	not applicable
295	KREC097	Kimberley Respiratory Cohort (KReC)	34	F	NEG	3	Not indicated	403.2	No	Yes	Yes	No	NOT detected	NOT detected	not applicable	not applicable	not applicable	not applicable	not applicable
296	KREC098	Kimberley Respiratory Cohort (KReC)	33	M	NEG	3	Not indicated	70.2	Yes	No	Yes	No	NOT detected	NOT detected	not applicable	not applicable	not applicable	not applicable	not applicable
297	KREC099	Kimberley Respiratory Cohort (KReC)	14	M	NEG	Not known	Not indicated	>1000,0	No	Yes	No	Yes	NOT detected	NOT detected	not applicable	not applicable	not applicable	not applicable	not applicable
298	KREC100	Kimberley Respiratory Cohort (KReC)	10	F	NEG	3	Not indicated	412.8	No	Yes	Yes	No	NOT detected	NOT detected	not applicable	not applicable	not applicable	not applicable	not applicable
299	KREC102	Kimberley Respiratory Cohort (KReC)	14	M	NEG	3	Not indicated	>1000,0	No	Yes	No	Yes	NOT detected	NOT detected	not applicable	not applicable	not applicable	not applicable	not applicable
300	KREC103	Kimberley Respiratory Cohort (KReC)	9	M	NEG	3	Not indicated	287.3	No	Yes	Yes	No	NOT detected	NOT detected	not applicable	not applicable	not applicable	not applicable	not applicable
301	KREC104	Kimberley Respiratory Cohort (KReC)	14	M	NEG	3	Not indicated	444.8	No	Yes	Yes	No	NOT detected	NOT detected	not applicable	not applicable	not applicable	not applicable	not applicable
302	KREC105	Kimberley Respiratory Cohort (KReC)	15	M	NEG	3	Not indicated	29.4	Yes	No	Yes	No	NOT detected	NOT detected	not applicable	not applicable	not applicable	not applicable	not applicable
303	KREC106	Kimberley Respiratory Cohort (KReC)	24	F	NEG	2	Not indicated	63.6	Yes	No	Yes	No	NOT detected	NOT detected	not applicable	not applicable	not applicable	not applicable	not applicable
304	KREC107	Kimberley Respiratory Cohort (KReC)	16	M	NEG	3	Not indicated	213	No	Yes	Yes	No	NOT detected	NOT detected	not applicable	not applicable	not applicable	not applicable	not applicable
305	KREC108	Kimberley Respiratory Cohort (KReC)	10	M	NEG	0	Not indicated	NOT DETECTED ( <10 )	Yes	No	Yes	No	NOT detected	NOT detected	not applicable	not applicable	not applicable	not applicable	not applicable
306	KREC110	Kimberley Respiratory Cohort (KReC)	10	F	NEG	3	Not indicated	344.8	No	Yes	Yes	No	NOT detected	NOT detected	not applicable	not applicable	not applicable	not applicable	not applicable
307	KREC111	Kimberley Respiratory Cohort (KReC)	11	M	NEG	3	Not indicated	>1000,0	No	Yes	No	Yes	NOT detected	NOT detected	not applicable	not applicable	not applicable	not applicable	not applicable
308	KREC113	Kimberley Respiratory Cohort (KReC)	23	F	NEG	3	Not indicated	194	No	Yes	Yes	No	NOT detected	NOT detected	not applicable	not applicable	not applicable	not applicable	not applicable
309	KREC114	Kimberley Respiratory Cohort (KReC)	11	M	NEG	2	Not indicated	478.2	No	Yes	Yes	No	NOT detected	NOT detected	not applicable	not applicable	not applicable	not applicable	not applicable
310	KREC115	Kimberley Respiratory Cohort (KReC)	39	M	NEG	3	Not indicated	92.6	Yes	No	Yes	No	NOT detected	NOT detected	not applicable	not applicable	not applicable	not applicable	not applicable
311	KREC116	Kimberley Respiratory Cohort (KReC)	19	M	NEG	3	Not indicated	>1000,0	No	Yes	No	Yes	NOT detected	NOT detected	not applicable	not applicable	not applicable	not applicable	not applicable
312	KREC117	Kimberley Respiratory Cohort (KReC)	14	F	NEG (UNCONFIRMED)	3	Not indicated	35.3	Yes	No	Yes	No	NOT detected	NOT detected	not applicable	not applicable	not applicable	not applicable	not applicable
313	KREC118	Kimberley Respiratory Cohort (KReC)	11	F	NEG	3	Not indicated	369.6	No	Yes	Yes	No	NOT detected	NOT detected	not applicable	not applicable	not applicable	not applicable	not applicable
314	KREC119	Kimberley Respiratory Cohort (KReC)	27	F	NEG	3	Not indicated	180	No	Yes	Yes	No	NOT detected	NOT detected	not applicable	not applicable	not applicable	not applicable	not applicable
315	KREC120	Kimberley Respiratory Cohort (KReC)	27	M	NEG	3	Not indicated	234.4	No	Yes	Yes	No	NOT detected	NOT detected	not applicable	not applicable	not applicable	not applicable	not applicable
316	KREC121	Kimberley Respiratory Cohort (KReC)	14	F	NEG	3	Not indicated	118.6	No	Yes	Yes	No	NOT detected	NOT detected	not applicable	not applicable	not applicable	not applicable	not applicable
317	KREC122	Kimberley Respiratory Cohort (KReC)	14	M	NEG	3	Not indicated	560.4	No	Yes	Yes	No	NOT detected	NOT detected	not applicable	not applicable	not applicable	not applicable	not applicable
318	KREC123	Kimberley Respiratory Cohort (KReC)	12	M	NEG	Not known	Not indicated	349.3	No	Yes	Yes	No	NOT detected	NOT detected	not applicable	not applicable	not applicable	not applicable	not applicable
319	KREC124	Kimberley Respiratory Cohort (KReC)	33	M	NEG	3	Not indicated	46.7	Yes	No	Yes	No	NOT detected	NOT detected	not applicable	not applicable	not applicable	not applicable	not applicable
320	KREC126	Kimberley Respiratory Cohort (KReC)	25	F	NEG	3	Not indicated	138.5	No	Yes	Yes	No	NOT detected	NOT detected	not applicable	not applicable	not applicable	not applicable	not applicable
321	KREC127	Kimberley Respiratory Cohort (KReC)	34	M	NEG	3	Not indicated	32.9	Yes	No	Yes	No	NOT detected	NOT detected	not applicable	not applicable	not applicable	not applicable	not applicable
322	KREC128	Kimberley Respiratory Cohort (KReC)	20	M	NEG	3	Not indicated	49.8	Yes	No	Yes	No	NOT detected	NOT detected	not applicable	not applicable	not applicable	not applicable	not applicable
323	KREC129	Kimberley Respiratory Cohort (KReC)	33	F	NEG	3	Not indicated	139.7	No	Yes	Yes	No	NOT detected	NOT detected	not applicable	not applicable	not applicable	not applicable	not applicable
324	KREC130	Kimberley Respiratory Cohort (KReC)	27	F	NEG	Not known	Not indicated	969.9	No	Yes	Yes	No	NOT detected	NOT detected	not applicable	not applicable	not applicable	not applicable	not applicable
325	KREC131	Kimberley Respiratory Cohort (KReC)	19	M	NEG	3	Not indicated	>1000,0	No	Yes	No	Yes	NOT detected	NOT detected	not applicable	not applicable	not applicable	not applicable	not applicable
326	KREC132	Kimberley Respiratory Cohort (KReC)	17	F	NEG	3	Not indicated	35.6	Yes	No	Yes	No	NOT detected	NOT detected	not applicable	not applicable	not applicable	not applicable	not applicable
327	KREC133	Kimberley Respiratory Cohort (KReC)	10	F	NEG	3	Not indicated	666.1	No	Yes	Yes	No	NOT detected	NOT detected	not applicable	not applicable	not applicable	not applicable	not applicable
328	KREC134	Kimberley Respiratory Cohort (KReC)	29	M	NEG	3	Not indicated	916.4	No	Yes	Yes	No	NOT detected	NOT detected	not applicable	not applicable	not applicable	not applicable	not applicable
329	KREC136	Kimberley Respiratory Cohort (KReC)	40	F	NEG	3	Not indicated	480.8	No	Yes	Yes	No	NOT detected	NOT detected	not applicable	not applicable	not applicable	not applicable	not applicable
330	KREC137	Kimberley Respiratory Cohort (KReC)	11	M	NEG	3	Not indicated	>1000,0	No	Yes	No	Yes	NOT detected	NOT detected	not applicable	not applicable	not applicable	not applicable	not applicable
331	KREC138	Kimberley Respiratory Cohort (KReC)	33	F	NEG	3	Not indicated	48.9	Yes	No	Yes	No	NOT detected	NOT detected	not applicable	not applicable	not applicable	not applicable	not applicable
332	KREC139	Kimberley Respiratory Cohort (KReC)	31	M	NEG	3	Not indicated	167	No	Yes	Yes	No	NOT detected	NOT detected	not applicable	not applicable	not applicable	not applicable	not applicable
333	KREC140	Kimberley Respiratory Cohort (KReC)	33	M	NEG	3	Not indicated	87.2	Yes	No	Yes	No	NOT detected	NOT detected	not applicable	not applicable	not applicable	not applicable	not applicable
334	KREC141	Kimberley Respiratory Cohort (KReC)	15	M	NEG (UNCONFIRMED)	3	Not indicated	83.7	Yes	No	Yes	No	NOT detected	NOT detected	not applicable	not applicable	not applicable	not applicable	not applicable
335	KREC142	Kimberley Respiratory Cohort (KReC)	8	M	NEG	2	Not indicated	>1000,0	No	Yes	No	Yes	NOT detected	NOT detected	not applicable	not applicable	not applicable	not applicable	not applicable
336	KREC143	Kimberley Respiratory Cohort (KReC)	10	F	NEG	3	Not indicated	>1000,0	No	Yes	No	Yes	NOT detected	NOT detected	not applicable	not applicable	not applicable	not applicable	not applicable
337	KREC144	Kimberley Respiratory Cohort (KReC)	34	F	NEG	3	Not indicated	427.1	No	Yes	Yes	No	NOT detected	NOT detected	not applicable	not applicable	not applicable	not applicable	not applicable
338	KREC145	Kimberley Respiratory Cohort (KReC)	21	M	NEG	2	Not indicated	43.6	Yes	No	Yes	No	NOT detected	NOT detected	not applicable	not applicable	not applicable	not applicable	not applicable
339	KREC147	Kimberley Respiratory Cohort (KReC)	22	M	NEG	Not known	Not indicated	>1000,0	No	Yes	No	Yes	NOT detected	NOT detected	not applicable	not applicable	not applicable	not applicable	not applicable
340	KREC149	Kimberley Respiratory Cohort (KReC)	23	M	NEG	Not known	Not indicated	>1000,0	No	Yes	No	Yes	NOT detected	NOT detected	not applicable	not applicable	not applicable	not applicable	not applicable
341	KREC150	Kimberley Respiratory Cohort (KReC)	18	F	NEG	3	Not indicated	>1000,0	No	Yes	No	Yes	NOT detected	NOT detected	not applicable	not applicable	not applicable	not applicable	not applicable
342	KREC151	Kimberley Respiratory Cohort (KReC)	15	M	NEG	3	Not indicated	201.8	No	Yes	Yes	No	DETECTED	NOT detected	not applicable	not applicable	not applicable	not applicable	not applicable
343	KREC152	Kimberley Respiratory Cohort (KReC)	26	F	NEG	3	Not indicated	115.9	No	Yes	Yes	No	NOT detected	NOT detected	not applicable	not applicable	not applicable	not applicable	not applicable
344	KREC153	Kimberley Respiratory Cohort (KReC)	35	M	NEG	3	Not indicated	785.3	No	Yes	Yes	No	NOT detected	NOT detected	not applicable	not applicable	not applicable	not applicable	not applicable
345	KREC154	Kimberley Respiratory Cohort (KReC)	14	M	NEG (UNCONFIRMED)	3	Not indicated	451.3	No	Yes	Yes	No	NOT detected	NOT detected	not applicable	not applicable	not applicable	not applicable	not applicable
346	KREC155	Kimberley Respiratory Cohort (KReC)	20	F	NEG	3	Not indicated	>1000,0	No	Yes	No	Yes	NOT detected	NOT detected	not applicable	not applicable	not applicable	not applicable	not applicable
347	KREC156	Kimberley Respiratory Cohort (KReC)	8	M	NEG	3	Not indicated	175.3	No	Yes	Yes	No	NOT detected	NOT detected	not applicable	not applicable	not applicable	not applicable	not applicable
348	KREC157	Kimberley Respiratory Cohort (KReC)	12	M	NEG	3	Not indicated	>1000,0	No	Yes	No	Yes	NOT detected	NOT detected	not applicable	not applicable	not applicable	not applicable	not applicable
349	KREC158	Kimberley Respiratory Cohort (KReC)	19	M	NEG	3	Not indicated	>1000,0	No	Yes	No	Yes	NOT detected	NOT detected	not applicable	not applicable	not applicable	not applicable	not applicable
350	KREC159	Kimberley Respiratory Cohort (KReC)	9	M	NEG	2	Not indicated	>1000,0	No	Yes	No	Yes	NOT detected	NOT detected	not applicable	not applicable	not applicable	not applicable	not applicable
351	KREC160	Kimberley Respiratory Cohort (KReC)	42	F	NEG	3	Not indicated	96	Yes	No	Yes	No	NOT detected	NOT detected	not applicable	not applicable	not applicable	not applicable	not applicable
352	KREC163	Kimberley Respiratory Cohort (KReC)	14	M	NEG (UNCONFIRMED)	3	Not indicated	159.6	No	Yes	Yes	No	NOT detected	NOT detected	not applicable	not applicable	not applicable	not applicable	not applicable
353	KREC164	Kimberley Respiratory Cohort (KReC)	10	M	NEG	Not known	Not indicated	>1000,0	No	Yes	No	Yes	NOT detected	NOT detected	not applicable	not applicable	not applicable	not applicable	not applicable
354	KREC165	Kimberley Respiratory Cohort (KReC)	24	M	NEG	3	Not indicated	798.2	No	Yes	Yes	No	NOT detected	NOT detected	not applicable	not applicable	not applicable	not applicable	not applicable
355	KREC166	Kimberley Respiratory Cohort (KReC)	46	M	NEG	3	Not indicated	711.9	No	Yes	Yes	No	NOT detected	NOT detected	not applicable	not applicable	not applicable	not applicable	not applicable
356	KREC167	Kimberley Respiratory Cohort (KReC)	24	F	NEG	3	Not indicated	>1000,0	No	Yes	No	Yes	NOT detected	NOT detected	not applicable	not applicable	not applicable	not applicable	not applicable
357	KREC168	Kimberley Respiratory Cohort (KReC)	11	F	NEG	3	Not indicated	73.5	Yes	No	Yes	No	NOT detected	NOT detected	not applicable	not applicable	not applicable	not applicable	not applicable
358	KREC169	Kimberley Respiratory Cohort (KReC)	24	F	NEG (UNCONFIRMED)	3	Not indicated	360.4	No	Yes	Yes	No	NOT detected	NOT detected	not applicable	not applicable	not applicable	not applicable	not applicable
359	KREC171	Kimberley Respiratory Cohort (KReC)	18	F	NEG	3	Not indicated	125.5	No	Yes	Yes	No	NOT detected	NOT detected	not applicable	not applicable	not applicable	not applicable	not applicable
360	KREC172	Kimberley Respiratory Cohort (KReC)	47	F	NEG	3	Not indicated	226.8	No	Yes	Yes	No	NOT detected	NOT detected	not applicable	not applicable	not applicable	not applicable	not applicable
361	KREC173	Kimberley Respiratory Cohort (KReC)	15	M	NEG	3	Not indicated	498	No	Yes	Yes	No	NOT detected	NOT detected	not applicable	not applicable	not applicable	not applicable	not applicable
362	KREC174	Kimberley Respiratory Cohort (KReC)	33	M	NEG	3	Not indicated	158.4	No	Yes	Yes	No	NOT detected	NOT detected	not applicable	not applicable	not applicable	not applicable	not applicable
363	KREC175	Kimberley Respiratory Cohort (KReC)	15	F	NEG	3	Not indicated	681	No	Yes	Yes	No	NOT detected	NOT detected	not applicable	not applicable	not applicable	not applicable	not applicable
364	KREC176	Kimberley Respiratory Cohort (KReC)	8	M	NEG	3	Not indicated	22.7	Yes	No	Yes	No	NOT detected	NOT detected	not applicable	not applicable	not applicable	not applicable	not applicable
365	KREC177	Kimberley Respiratory Cohort (KReC)	13	F	NEG	3	Not indicated	417.6	No	Yes	Yes	No	NOT detected	NOT detected	not applicable	not applicable	not applicable	not applicable	not applicable
366	KREC178	Kimberley Respiratory Cohort (KReC)	9	M	NEG	3	Not indicated	409.4	No	Yes	Yes	No	NOT detected	NOT detected	not applicable	not applicable	not applicable	not applicable	not applicable
367	KREC179	Kimberley Respiratory Cohort (KReC)	22	M	NEG	3	Not indicated	>1000,0	No	Yes	No	Yes	NOT detected	NOT detected	not applicable	not applicable	not applicable	not applicable	not applicable
368	KREC180	Kimberley Respiratory Cohort (KReC)	12	F	NEG	3	Not indicated	122.4	No	Yes	Yes	No	NOT detected	NOT detected	not applicable	not applicable	not applicable	not applicable	not applicable
369	KREC181	Kimberley Respiratory Cohort (KReC)	38	M	NEG	Not known	Not indicated	560.6	No	Yes	Yes	No	NOT detected	NOT detected	not applicable	not applicable	not applicable	not applicable	not applicable
370	KREC182	Kimberley Respiratory Cohort (KReC)	15	F	NEG	3	Not indicated	187	No	Yes	Yes	No	NOT detected	NOT detected	not applicable	not applicable	not applicable	not applicable	not applicable
371	KREC183	Kimberley Respiratory Cohort (KReC)	44	M	NEG	3	Not indicated	24.4	Yes	No	Yes	No	NOT detected	NOT detected	not applicable	not applicable	not applicable	not applicable	not applicable
372	KREC184	Kimberley Respiratory Cohort (KReC)	11	F	NEG	3	Not indicated	441.3	No	Yes	Yes	No	NOT detected	NOT detected	not applicable	not applicable	not applicable	not applicable	not applicable
373	KREC185	Kimberley Respiratory Cohort (KReC)	17	M	NEG	3	Not indicated	385.8	No	Yes	Yes	No	NOT detected	NOT detected	not applicable	not applicable	not applicable	not applicable	not applicable
374	KREC186	Kimberley Respiratory Cohort (KReC)	32	M	NEG (UNCONFIRMED)	Not known	Not indicated	50.5	Yes	No	Yes	No	NOT detected	NOT detected	not applicable	not applicable	not applicable	not applicable	not applicable
375	KREC187	Kimberley Respiratory Cohort (KReC)	11	M	NEG	Not known	Not indicated	40.9	Yes	No	Yes	No	NOT detected	NOT detected	not applicable	not applicable	not applicable	not applicable	not applicable
376	KREC188	Kimberley Respiratory Cohort (KReC)	14	M	NEG	3	Not indicated	313.1	No	Yes	Yes	No	NOT detected	NOT detected	not applicable	not applicable	not applicable	not applicable	not applicable
377	KREC189	Kimberley Respiratory Cohort (KReC)	15	M	NEG	Not known	Not indicated	NOT DETECTED ( <10 )	Yes	No	Yes	No	NOT detected	NOT detected	not applicable	not applicable	not applicable	not applicable	not applicable
378	KREC190	Kimberley Respiratory Cohort (KReC)	12	F	NEG (UNCONFIRMED)	3	Not indicated	>1000,0	No	Yes	No	Yes	NOT detected	NOT detected	not applicable	not applicable	not applicable	not applicable	not applicable
379	KREC191	Kimberley Respiratory Cohort (KReC)	31	M	NEG	3	Not indicated	37	Yes	No	Yes	No	NOT detected	NOT detected	not applicable	not applicable	not applicable	not applicable	not applicable
380	KREC192	Kimberley Respiratory Cohort (KReC)	14	M	NEG	3	Not indicated	635.2	No	Yes	Yes	No	NOT detected	NOT detected	not applicable	not applicable	not applicable	not applicable	not applicable
381	KREC194	Kimberley Respiratory Cohort (KReC)	12	M	NEG	3	Not indicated	>1000,0	No	Yes	No	Yes	NOT detected	NOT detected	not applicable	not applicable	not applicable	not applicable	not applicable
382	KREC195	Kimberley Respiratory Cohort (KReC)	14	F	NEG	3	Not indicated	187.1	No	Yes	Yes	No	NOT detected	NOT detected	not applicable	not applicable	not applicable	not applicable	not applicable
383	KREC196	Kimberley Respiratory Cohort (KReC)	45	F	NEG	3	Not indicated	59.6	Yes	No	Yes	No	NOT detected	NOT detected	not applicable	not applicable	not applicable	not applicable	not applicable
384	KREC198	Kimberley Respiratory Cohort (KReC)	21	F	NEG	3	Not indicated	>1000,0	No	Yes	No	Yes	NOT detected	NOT detected	not applicable	not applicable	not applicable	not applicable	not applicable
385	KREC199	Kimberley Respiratory Cohort (KReC)	19	F	NEG	Not known	Not indicated	139.8	No	Yes	Yes	No	NOT detected	NOT detected	not applicable	not applicable	not applicable	not applicable	not applicable
386	KREC201	Kimberley Respiratory Cohort (KReC)	11	F	NEG	3	Not indicated	24.4	Yes	No	Yes	No	NOT detected	NOT detected	not applicable	not applicable	not applicable	not applicable	not applicable
387	KREC203	Kimberley Respiratory Cohort (KReC)	20	M	NEG	3	Not indicated	772.9	No	Yes	Yes	No	NOT detected	NOT detected	not applicable	not applicable	not applicable	not applicable	not applicable
388	KREC204	Kimberley Respiratory Cohort (KReC)	20	F	NEG	3	Not indicated	99.6	Yes	No	Yes	No	NOT detected	NOT detected	not applicable	not applicable	not applicable	not applicable	not applicable
389	KREC205	Kimberley Respiratory Cohort (KReC)	27	F	NEG	3	Not indicated	>1000,0	No	Yes	No	Yes	NOT detected	NOT detected	not applicable	not applicable	not applicable	not applicable	not applicable
390	KREC206	Kimberley Respiratory Cohort (KReC)	33	F	NEG	3	Not indicated	276.5	No	Yes	Yes	No	NOT detected	NOT detected	not applicable	not applicable	not applicable	not applicable	not applicable
391	KREC208	Kimberley Respiratory Cohort (KReC)	12	F	NEG	3	Not indicated	79.2	Yes	No	Yes	No	NOT detected	NOT detected	not applicable	not applicable	not applicable	not applicable	not applicable
392	KREC209	Kimberley Respiratory Cohort (KReC)	19	M	NEG	3	Not indicated	40	Yes	No	Yes	No	NOT detected	NOT detected	not applicable	not applicable	not applicable	not applicable	not applicable
393	KREC210	Kimberley Respiratory Cohort (KReC)	30	F	NEG	3	Not indicated	307.3	No	Yes	Yes	No	NOT detected	NOT detected	not applicable	not applicable	not applicable	not applicable	not applicable
394	KREC212	Kimberley Respiratory Cohort (KReC)	15	F	NEG	3	Not indicated	48.6	Yes	No	Yes	No	NOT detected	NOT detected	not applicable	not applicable	not applicable	not applicable	not applicable
395	KREC213	Kimberley Respiratory Cohort (KReC)	20	F	NEG (UNCONFIRMED)	3	Not indicated	29.5	Yes	No	Yes	No	NOT detected	NOT detected	not applicable	not applicable	not applicable	not applicable	not applicable
396	KREC215	Kimberley Respiratory Cohort (KReC)	16	M	NEG	3	Not indicated	25.4	Yes	No	Yes	No	NOT detected	NOT detected	not applicable	not applicable	not applicable	not applicable	not applicable
397	KREC216	Kimberley Respiratory Cohort (KReC)	10	M	NEG	3	Not indicated	123.3	No	Yes	Yes	No	NOT detected	NOT detected	not applicable	not applicable	not applicable	not applicable	not applicable
398	KREC217	Kimberley Respiratory Cohort (KReC)	9	F	NEG	1	Not indicated	18.8	Yes	No	Yes	No	NOT detected	NOT detected	not applicable	not applicable	not applicable	not applicable	not applicable
399	KREC218	Kimberley Respiratory Cohort (KReC)	26	M	NEG	3	Not indicated	438.8	No	Yes	Yes	No	NOT detected	NOT detected	not applicable	not applicable	not applicable	not applicable	not applicable
400	KREC219	Kimberley Respiratory Cohort (KReC)	17	F	NEG	3	Not indicated	50.5	Yes	No	Yes	No	NOT detected	NOT detected	not applicable	not applicable	not applicable	not applicable	not applicable
401	KREC220	Kimberley Respiratory Cohort (KReC)	10	M	NEG	2	Not indicated	NOT DETECTED ( <10 )	Yes	No	Yes	No	NOT detected	NOT detected	not applicable	not applicable	not applicable	not applicable	not applicable
402	KREC221	Kimberley Respiratory Cohort (KReC)	9	M	NEG	3	Not indicated	46.6	Yes	No	Yes	No	NOT detected	NOT detected	not applicable	not applicable	not applicable	not applicable	not applicable

## Sheet: Children age 6-60 months only
Row number	Study ID number	Cohort	Age (months)	Sex	HIV status	Documented number of HBV vaccine doses	Treatment with ART?	Anti HBsAb titre (absolute)	Anti HBsAb titre <100	Anti HBsAb titre >100	Anti HBsAb titre <1000	Anti HBsAb titre >1000	Anti-HBcAb (total)	HBsAg status	Absolute CD4+ count (cells/mm3)	Proprtion of CD4+ cells (%)	HIV viral load (IU/ml)	LOG10 HIV viral load (IU/ml)	Estimated time on ART (yrs)
1	K021	Kimberley HIV <=age 60 months	39	F	POS	Not known	on ART	255.3	No	Yes	Yes	No	NOT detected	NOT detected	799	30	no data	no data	≤1
2	K022	Kimberley HIV <=age 60 months	35	M	POS	Not known	On ART	56.9	Yes	No	Yes	No	NOT detected	NOT detected	1363	29.4	42000	4.62325	no data
3	K038	Kimberley HIV <=age 60 months	12	F	POS	Not known	Not on ART	39.2	Yes	No	Yes	No	NOT detected	NOT detected	3627	43.2	8800	3.94448	no data
4	K050	Kimberley HIV <=age 60 months	45	M	POS	3	On ART	38.8	Yes	No	Yes	No	NOT detected	NOT detected	1500	31.7	740	2.86923	no data
5	K061	Kimberley HIV <=age 60 months	26	M	POS	Not known	Not on ART	24.2	Yes	No	Yes	No	NOT detected	NOT detected	1034	27.6	26000	4.41497	no data
6	K068	Kimberley HIV <=age 60 months	45	M	POS	3	Not on ART	10.4	Yes	No	Yes	No	NOT detected	NOT detected	700	33.8	79000	4.89763	no data
7	K073	Kimberley HIV <=age 60 months	11	F	POS	Not known	On ART	NOT DETECTED ( <10 )	Yes	No	Yes	No	NOT detected	NOT detected	592	24.5	45000	4.65321	≤1
8	K081	Kimberley HIV <=age 60 months	26	F	POS	Not known	On ART	NOT DETECTED ( <10 )	Yes	No	Yes	No	NOT detected	NOT detected	1241	44.5	3600000	6.5563	no data
9	K083	Kimberley HIV <=age 60 months	32	M	POS	Not known	Not on ART	NOT DETECTED ( <10 )	Yes	No	Yes	No	NOT detected	NOT detected	604	11.8	346571	5.53979	no data
10	K086	Kimberley HIV <=age 60 months	45	F	POS	Not known	Lost to follow-up	NOT DETECTED ( <10 )	Yes	No	Yes	No	NOT detected	NOT detected	699	26.7	no data	no data	no data
11	K088	Kimberley HIV <=age 60 months	18	M	POS	Not known	On ART	274.5	No	Yes	Yes	No	NOT detected	NOT detected	1480	26.3	180000	5.25527	no data
12	K097	Kimberley HIV <=age 60 months	47	F	POS	Not known	Not on ART	NOT DETECTED ( <10 )	Yes	No	Yes	No	NOT detected	NOT detected	308	19.3	15000	4.17609	no data
13	K098X	Kimberley HIV <=age 60 months	34	M	POS	Not known	Not known	NOT DETECTED ( <10 )	Yes	No	Yes	No	NOT detected	NOT detected	2150	45	390	2.59106	no data
14	K1001	Kimberley HIV <=age 60 months	16	M	POS	Not known	Not known	498	No	Yes	Yes	No	NOT detected	NOT detected	no data	no data	no data	no data	no data
15	K1002	Kimberley HIV <=age 60 months	10	F	POS	Not known	Not known	109.7	No	Yes	Yes	No	NOT detected	NOT detected	no data	no data	no data	no data	no data
16	K1009	Kimberley HIV <=age 60 months	31	F	POS	Not known	On ART	797	No	Yes	Yes	No	NOT detected	NOT detected	3194	28	ND	ND	2-3
17	K1010C	Kimberley HIV <=age 60 months	31	M	POS	Not known	Not known	NOT DETECTED ( <10 )	Yes	No	Yes	No	NOT detected	NOT detected	no data	no data	no data	no data	no data
18	K1011	Kimberley HIV <=age 60 months	28	F	POS	Not known	Not known	NOT DETECTED ( <10 )	Yes	No	Yes	No	NOT detected	NOT detected	1534	16.22	5024428	6.70109	no data
19	K1017	Kimberley HIV <=age 60 months	6	M	POS	Not known	Not known	NOT DETECTED ( <10 )	Yes	No	Yes	No	NOT detected	NOT detected	no data	no data	no data	no data	no data
20	K1018	Kimberley HIV <=age 60 months	8	F	POS	Not known	Not known	NOT DETECTED ( <10 )	Yes	No	Yes	No	NOT detected	NOT detected	497	16.82	88101	4.94498	no data
21	K1019	Kimberley HIV <=age 60 months	9	M	POS	Not known	Not known	14.7	Yes	No	Yes	No	NOT detected	NOT detected	5799	27.4	374	2.57287	no data
22	K104	Kimberley HIV <=age 60 months	43	M	POS	Not known	Not on ART	NOT DETECTED ( <10 )	Yes	No	Yes	No	NOT detected	NOT detected	525	30.5	500000	5.69897	no data
23	K105	Kimberley HIV <=age 60 months	26	M	POS	Not known	On ART	10.4	Yes	No	Yes	No	NOT detected	NOT detected	2522	31.1	510	2.70757	no data
24	K106	Kimberley HIV <=age 60 months	36	F	POS	Not known	On ART	NOT DETECTED ( <10 )	Yes	No	Yes	No	NOT detected	NOT detected	768	33.1	270000	5.43136	no data
25	K113	Kimberley HIV <=age 60 months	29	F	POS	Not known	Lost to follow-up	NOT DETECTED ( <10 )	Yes	No	Yes	No	NOT detected	NOT detected	447	43	18000	4.25527	no data
26	K116X	Kimberley HIV <=age 60 months	8	F	POS	Not known	Not known	170.7	No	Yes	Yes	No	NOT detected	NOT detected	rejected	no data	1100000	6.04139	no data
27	K117	Kimberley HIV <=age 60 months	42	M	POS	Not known	Not on ART	16.8	Yes	No	Yes	No	NOT detected	NOT detected	2274	33.8	3100	3.49136	no data
28	K120	Kimberley HIV <=age 60 months	47	F	POS	Not known	On ART	NOT DETECTED ( <10 )	Yes	No	Yes	No	NOT detected	NOT detected	805	29.4	56000	4.74819	no data
29	K125	Kimberley HIV <=age 60 months	30	M	POS	Not known	Not on ART	41.5	Yes	No	Yes	No	NOT detected	NOT detected	943	25.19	ND	ND	no data
30	K131	Kimberley HIV <=age 60 months	25	F	POS	Not known	On ART	NOT DETECTED ( <10 )	Yes	No	Yes	No	NOT detected	NOT detected	936	27.8	1500	3.17609	no data
31	K137	Kimberley HIV <=age 60 months	35	F	POS	Not known	Not on ART	NOT DETECTED ( <10 )	Yes	No	Yes	No	NOT detected	NOT detected	1873	26.8	72000	4.85733	no data
32	K138	Kimberley HIV <=age 60 months	17	M	POS	Not known	Not on ART	54.6	Yes	No	Yes	No	NOT detected	NOT detected	rejected	no data	650000	5.81291	no data
33	K146	Kimberley HIV <=age 60 months	35	F	POS	Not known	On ART	13.8	Yes	No	Yes	No	NOT detected	NOT detected	988	42.7	33000	4.51851	no data
34	K150	Kimberley HIV <=age 60 months	38	M	POS	Not known	Lost to follow-up	NOT DETECTED ( <10 )	Yes	No	Yes	No	NOT detected	NOT detected	687	28.5	36792	4.56575	no data
35	K152	Kimberley HIV <=age 60 months	14	F	POS	Not known	Lost to follow-up	13	Yes	No	Yes	No	NOT detected	NOT detected	1853	35.9	3679	3.56573	no data
36	K158	Kimberley HIV <=age 60 months	26	M	POS	Not known	On ART	NOT DETECTED ( <10 )	Yes	No	Yes	No	NOT detected	NOT detected	619	27.7	80000	4.90309	no data
37	K161	Kimberley HIV <=age 60 months	23	F	POS	Not known	On ART	15.1	Yes	No	Yes	No	NOT detected	NOT detected	rejected	no data	172798	5.23754	no data
38	K163	Kimberley HIV <=age 60 months	30	F	POS	Not known	Not on ART	NOT DETECTED ( <10 )	Yes	No	Yes	No	NOT detected	NOT detected	1665	26.8	155966	5.19303	no data
39	K172	Kimberley HIV <=age 60 months	45	F	POS	Not known	Not on ART	16.3	Yes	No	Yes	No	NOT detected	NOT detected	1148	34.8	58000	4.76343	no data
40	K176	Kimberley HIV <=age 60 months	17	M	POS	Not known	On ART	NOT DETECTED ( <10 )	Yes	No	Yes	No	NOT detected	NOT detected	1808	32.1	70000	4.8451	no data
41	K181	Kimberley HIV <=age 60 months	16	M	POS	Not known	Not on ART	NOT DETECTED ( <10 )	Yes	No	Yes	No	NOT detected	NOT detected	2388	44.17	239621	5.37952	no data
42	K181S1	Kimberley HIV <=age 60 months	50	F	POS	Not known	On ART	NOT DETECTED ( <10 )	Yes	No	Yes	No	NOT detected	NOT detected	no data	no data	no data	no data	no data
43	K184	Kimberley HIV <=age 60 months	29	M	POS	Not known	On ART	61.3	Yes	No	Yes	No	NOT detected	NOT detected	1048	24.9	112949	5.05288	no data
44	K188	Kimberley HIV <=age 60 months	24	F	POS	Not known	Lost to follow-up	NOT DETECTED ( <10 )	Yes	No	Yes	No	NOT detected	NOT detected	6941	31.78	6941	3.84142	no data
45	K189	Kimberley HIV <=age 60 months	17	F	POS	Not known	Not on ART	252.8	No	Yes	Yes	No	NOT detected	NOT detected	943	37	37703	4.57638	no data
46	K193	Kimberley HIV <=age 60 months	42	M	POS	Not known	On ART	NOT DETECTED ( <10 )	Yes	No	Yes	No	NOT detected	NOT detected	858	26.3	250000	5.39794	no data
47	K3006	Kimberley HIV <=age 60 months	35	F	POS	Not known	Not on ART	NOT DETECTED ( <10 )	Yes	No	Yes	No	NOT detected	NOT detected	1618	28.6	18917	4.27685	no data
48	K3007	Kimberley HIV <=age 60 months	41	F	POS	Not known	Not on ART	15.5	Yes	No	Yes	No	NOT detected	NOT detected	1393	24.92	104219	5.01795	no data
49	K3015	Kimberley HIV <=age 60 months	52	F	POS	Not known	Not on ART	NOT DETECTED ( <10 )	Yes	No	Yes	No	NOT detected	NOT detected	1769	35.4	39000	4.59106	no data
50	K3019	Kimberley HIV <=age 60 months	60	F	POS	Not known	Not on ART	104.5	No	Yes	Yes	No	NOT detected	NOT detected	901	30.2	113059	5.05331	no data
51	K3024	Kimberley HIV <=age 60 months	17	M	POS	Not known	Not on ART	NOT DETECTED ( <10 )	Yes	No	Yes	No	NOT detected	NOT detected	2192	24.39	2335	3.36829	no data
52	K3025C	Kimberley HIV <=age 60 months	26	NK	POS	Not known	Not known	NOT DETECTED ( <10 )	Yes	No	Yes	No	NOT detected	NOT detected	727	18.8	12460	4.09552	no data
53	K3029X	Kimberley HIV <=age 60 months	24	M	POS	Not known	On ART	44.1	Yes	No	Yes	No	NOT detected	NOT detected	974	16.6	772625	5.88797	no data
54	K303	Kimberley HIV <=age 60 months	6	M	POS	Not known	Not known	NOT DETECTED ( <10 )	Yes	No	Yes	No	NOT detected	NOT detected	521	6.83	no data	no data	no data
55	K3039	Kimberley HIV <=age 60 months	58	F	POS	Not known	Not known	19.2	Yes	No	Yes	No	NOT detected	NOT detected	438	33.5	404596	5.60702	no data
56	K304	Kimberley HIV <=age 60 months	8	M	POS	Not known	On ART	488.3	No	Yes	Yes	No	NOT detected	NOT detected	clotted	0	7000	3.8451	no data
57	K305	Kimberley HIV <=age 60 months	10	M	POS	Not known	Not known	NOT DETECTED ( <10 )	Yes	No	Yes	No	NOT detected	NOT detected	2128	40.7	86000	4.9345	no data
58	K3051C	Kimberley HIV <=age 60 months	48	F	POS	Not known	Not on ART	NOT DETECTED ( <10 )	Yes	No	Yes	No	NOT detected	NOT detected	971	30.98	158489	5.2	no data
59	K3052	Kimberley HIV <=age 60 months	36	F	POS	Not known	On ART	NOT DETECTED ( <10 )	Yes	No	Yes	No	NOT detected	NOT detected	1042	16.81	217034	5.33653	no data
60	K3055	Kimberley HIV <=age 60 months	43	M	POS	Not known	Not on ART	NOT DETECTED ( <10 )	Yes	No	Yes	No	NOT detected	NOT detected	422	25.98	38156	4.58156	no data
61	K3058	Kimberley HIV <=age 60 months	55	F	POS	Not known	On ART	NOT DETECTED ( <10 )	Yes	No	Yes	No	NOT detected	NOT detected	1782	39.38	no data	no data	≤1
62	K306	Kimberley HIV <=age 60 months	6	M	POS	Not known	On ART	NOT DETECTED ( <10 )	Yes	No	Yes	No	NOT detected	Detected	282	3.62	6300000	6.79934	≤1
63	K3061	Kimberley HIV <=age 60 months	42	F	POS	Not known	Not on ART	34.4	Yes	No	Yes	No	NOT detected	NOT detected	1013	25	176932	5.24781	no data
64	K3063	Kimberley HIV <=age 60 months	18	F	POS	Not known	On ART	26.7	Yes	No	Yes	No	NOT detected	NOT detected	1036	23.9	259603	5.41431	no data
65	K3074	Kimberley HIV <=age 60 months	40	F	POS	Not known	Not on ART	12.7	Yes	No	Yes	No	NOT detected	NOT detected	613	24.6	39046	4.59158	no data
66	K3076	Kimberley HIV <=age 60 months	48	F	POS	Not known	Not on ART	44	Yes	No	Yes	No	NOT detected	NOT detected	908	25.8	7200	3.85733	no data
67	K3077	Kimberley HIV <=age 60 months	48	F	POS	Not known	Not on ART	103.5	No	Yes	Yes	No	NOT detected	NOT detected	942	31.54	510573	5.70806	no data
68	K3090	Kimberley HIV <=age 60 months	24	M	POS	Not known	Lost to follow-up	18.9	Yes	No	Yes	No	NOT detected	NOT detected	1043	23.6	no data	no data	no data
69	K3093/3086	Kimberley HIV <=age 60 months	48	F	POS	Not known	Not on ART	43.6	Yes	No	Yes	No	NOT detected	NOT detected	1340	27.6	28725	4.45826	no data
70	K3099	Kimberley HIV <=age 60 months	57	M	POS	Not known	Not on ART	NOT DETECTED ( <10 )	Yes	No	Yes	No	NOT detected	NOT detected	2782	28	16681	4.22222	no data
71	K310	Kimberley HIV <=age 60 months	9	F	POS	Not known	On ART	124.4	No	Yes	Yes	No	NOT detected	NOT detected	no data	no data	no data	no data	no data
72	K3101	Kimberley HIV <=age 60 months	29	M	POS	Not known	Lost to follow-up	22.9	Yes	No	Yes	No	NOT detected	NOT detected	no data	no data	no data	no data	no data
73	K3104	Kimberley HIV <=age 60 months	39	M	POS	Not known	On ART	43.3	Yes	No	Yes	No	NOT detected	NOT detected	clotted	no data	81	1.90849	≤1
74	K311	Kimberley HIV <=age 60 months	55	M	POS	Not known	Not known	NOT DETECTED ( <10 )	Yes	No	Yes	No	NOT detected	NOT detected	1928	25.4	390182	5.59127	no data
75	K3110	Kimberley HIV <=age 60 months	26	F	POS	3	Not on ART	432.5	No	Yes	Yes	No	NOT detected	NOT detected	1302	29.9	1617	3.20871	no data
76	K3112	Kimberley HIV <=age 60 months	33	F	POS	Not known	Not on ART	NOT DETECTED ( <10 )	Yes	No	Yes	No	NOT detected	NOT detected	clotted	no data	215778	5.33401	no data
77	K3116	Kimberley HIV <=age 60 months	47	F	POS	3	Not on ART	NOT DETECTED ( <10 )	Yes	No	Yes	No	NOT detected	NOT detected	1845	39.41	511	2.70842	no data
78	K312	Kimberley HIV <=age 60 months	6	M	POS	Not known	Not known	13	Yes	No	Yes	No	NOT detected	NOT detected	319	7.52	5900000	6.77085	no data
79	K321	Kimberley HIV <=age 60 months	25	F	POS	Not known	On ART	44	Yes	No	Yes	No	NOT detected	NOT detected	rejected	no data	1300	3.11394	1-2
80	K323	Kimberley HIV <=age 60 months	40	F	POS	Not known	On ART	NOT DETECTED ( <10 )	Yes	No	Yes	No	NOT detected	NOT detected	1504	37.8	67	1.82607	2-3
81	K326	Kimberley HIV <=age 60 months	33	M	POS	Not known	On ART	39	Yes	No	Yes	No	NOT detected	NOT detected	clotted	no data	2700	3.43136	2-3
82	K329	Kimberley HIV <=age 60 months	20	M	POS	Not known	On ART	>1000,0	No	Yes	No	Yes	NOT detected	NOT detected	660	17	28	1.44716	1-2
83	K330	Kimberley HIV <=age 60 months	26	F	POS	Not known	Not known	11.7	Yes	No	Yes	No	NOT detected	NOT detected	clotted	no data	31000	4.49136	no data
84	K331	Kimberley HIV <=age 60 months	28	M	POS	Not known	On ART	NOT DETECTED ( <10 )	Yes	No	Yes	No	NOT detected	NOT detected	1195	18.5	51684	4.71336	1-2
85	K333	Kimberley HIV <=age 60 months	21	M	POS	Not known	On ART	NOT DETECTED ( <10 )	Yes	No	Yes	No	NOT detected	NOT detected	759	28.5	no data	no data	no data
86	K334	Kimberley HIV <=age 60 months	27	F	POS	Not known	On ART	NOT DETECTED ( <10 )	Yes	No	Yes	No	NOT detected	NOT detected	2211	27.9	no data	no data	1-2
87	K336	Kimberley HIV <=age 60 months	21	F	POS	Not known	On ART	120.1	No	Yes	Yes	No	NOT detected	NOT detected	1430	27.5	ND	ND	1-2
88	K338	Kimberley HIV <=age 60 months	31	F	POS	Not known	On ART	308.1	No	Yes	Yes	No	NOT detected	NOT detected	1350	9.4	325196	5.51215	1-2
89	K340	Kimberley HIV <=age 60 months	43	F	POS	Not known	On ART	NOT DETECTED ( <10 )	Yes	No	Yes	No	NOT detected	NOT detected	1357	33.9	112	2.04922	3-4
90	K342	Kimberley HIV <=age 60 months	47	F	POS	Not known	On ART	11.7	Yes	No	Yes	No	NOT detected	NOT detected	2636	46.7	no data	no data	3-4
91	K344	Kimberley HIV <=age 60 months	11	F	POS	Not known	On ART	140.9	No	Yes	Yes	No	NOT detected	NOT detected	3257		1700	3.23045	≤1
92	K347	Kimberley HIV <=age 60 months	31	M	POS	Not known	On ART	NOT DETECTED ( <10 )	Yes	No	Yes	No	NOT detected	NOT detected	2190	45.2	70	1.8451	≤1
93	K348	Kimberley HIV <=age 60 months	50	M	POS	Not known	On ART	NOT DETECTED ( <10 )	Yes	No	Yes	No	NOT detected	NOT detected	1159	29.6	ND	ND	2-3
94	K352	Kimberley HIV <=age 60 months	38	M	POS	Not known	On ART	>1000,0	No	Yes	No	Yes	NOT detected	NOT detected	1257	33.59	41	1.61278	2-3
95	K353	Kimberley HIV <=age 60 months	19	F	POS	Not known	On ART	49.1	Yes	No	Yes	No	NOT detected	NOT detected	1503	25.93	ND	ND	≤1
96	K355	Kimberley HIV <=age 60 months	19	F	POS	Not known	On ART	125.7	No	Yes	Yes	No	NOT detected	NOT detected	2660	34.9	no data	no data	≤1
97	K356	Kimberley HIV <=age 60 months	38	M	POS	Not known	On ART	16.5	Yes	No	Yes	No	NOT detected	NOT detected	1494	20.7	85	1.92942	no data
98	K357	Kimberley HIV <=age 60 months	11	M	POS	Not known	On ART	19.9	Yes	No	Yes	No	NOT detected	NOT detected	1123	14.7	181170	5.25809	no data
99	K358	Kimberley HIV <=age 60 months	24	F	POS	Not known	On ART	NOT DETECTED ( <10 )	Yes	No	Yes	No	NOT detected	NOT detected	1669	33.9	51	1.70757	≤1
100	K359	Kimberley HIV <=age 60 months	37	F	POS	Not known	On ART	24.2	Yes	No	Yes	No	NOT detected	NOT detected	1469	32.3	ND	ND	2-3
101	K360	Kimberley HIV <=age 60 months	42	F	POS	Not known	On ART	NOT DETECTED ( <10 )	Yes	No	Yes	No	NOT detected	NOT detected	1453	32.12	ND	ND	no data
102	K364	Kimberley HIV <=age 60 months	38	F	POS	Not known	On ART	37.4	Yes	No	Yes	No	NOT detected	NOT detected	1270	43.4	ND	ND	no data
103	K367	Kimberley HIV <=age 60 months	27	M	POS	Not known	Not known	NOT DETECTED ( <10 )	Yes	No	Yes	No	NOT detected	NOT detected	no data	no data	no data	no data	no data
104	K368	Kimberley HIV <=age 60 months	26	F	POS	Not known	On ART	45.9	Yes	No	Yes	No	NOT detected	NOT detected	no data	no data	ND	ND	1-2
105	K369	Kimberley HIV <=age 60 months	36	M	POS	Not known	On ART	NOT DETECTED ( <10 )	Yes	No	Yes	No	NOT detected	NOT detected	1425	37.52	ND	ND	≤1
106	K370	Kimberley HIV <=age 60 months	24	M	POS	Not known	On ART	NOT DETECTED ( <10 )	Yes	No	Yes	No	NOT detected	NOT detected	2386	40.78	ND	ND	1-2
107	K372	Kimberley HIV <=age 60 months	34	F	POS	Not known	Not known	59.7	Yes	No	Yes	No	NOT detected	NOT detected	2038	27.3	ND	ND	no data
108	K373	Kimberley HIV <=age 60 months	22	F	POS	Not known	On ART	53.6	Yes	No	Yes	No	NOT detected	NOT detected	721	27.5	ND	ND	no data
109	K374	Kimberley HIV <=age 60 months	28	F	POS	Not known	On ART	NOT DETECTED ( <10 )	Yes	No	Yes	No	NOT detected	NOT detected	1737	22.57	no data	no data	1-2
110	K375	Kimberley HIV <=age 60 months	28	M	POS	Not known	On ART	31.6	Yes	No	Yes	No	NOT detected	NOT detected	2329	34.5	no data	no data	≤1
111	K377	Kimberley HIV <=age 60 months	31	M	POS	Not known	On ART	NOT DETECTED ( <10 )	Yes	No	Yes	No	NOT detected	NOT detected	767	17	493	2.69285	1-2
112	K378	Kimberley HIV <=age 60 months	17	F	POS	Not known	On ART	NOT DETECTED ( <10 )	Yes	No	Yes	No	NOT detected	NOT detected	2631	36.6	508	2.70586	≤1
113	K379	Kimberley HIV <=age 60 months	17	F	POS	Not known	Not known	NOT DETECTED ( <10 )	Yes	No	Yes	No	NOT detected	NOT detected	767	17	493	2.69285	no data
114	K380	Kimberley HIV <=age 60 months	40	M	POS	Not known	On ART	NOT DETECTED ( <10 )	Yes	No	Yes	No	NOT detected	NOT detected	569	28	289908	5.46226	3-4
115	K381	Kimberley HIV <=age 60 months	42	M	POS	Not known	On ART	17.4	Yes	No	Yes	No	NOT detected	NOT detected	661	26.9	54	1.73239	≤1
116	K383	Kimberley HIV <=age 60 months	32	M	POS	Not known	Not known	NOT DETECTED ( <10 )	Yes	No	Yes	No	NOT detected	NOT detected	919	26.73	361	2.55751	no data
117	K385	Kimberley HIV <=age 60 months	22	F	POS	Not known	On ART	NOT DETECTED ( <10 )	Yes	No	Yes	No	NOT detected	NOT detected	2178	24.2	163	2.21219	1-2
118	K387	Kimberley HIV <=age 60 months	37	F	POS	Not known	On ART	19.5	Yes	No	Yes	No	NOT detected	NOT detected	517	17.7	ND	ND	2-3
119	K388	Kimberley HIV <=age 60 months	15	F	POS	Not known	On ART	NOT DETECTED ( <10 )	Yes	No	Yes	No	NOT detected	NOT detected	700	27.8	ND	ND	≤1
120	K390	Kimberley HIV <=age 60 months	7	M	POS	Not known	On ART	832.9	No	Yes	Yes	No	NOT detected	NOT detected	2798	37	99	1.99564	≤1
121	K394	Kimberley HIV <=age 60 months	43	F	POS	Not known	On ART	60.1	Yes	No	Yes	No	NOT detected	NOT detected	1801	34	127	2.1038	2-3
122	K395	Kimberley HIV <=age 60 months	35	M	POS	Not known	Not known	NOT DETECTED ( <10 )	Yes	No	Yes	No	NOT detected	NOT detected	no data	no data	no data	no data	no data
123	K397	Kimberley HIV <=age 60 months	18	M	POS	Not known	On ART	10.3	Yes	No	Yes	No	NOT detected	NOT detected	no data	no data	218	2.33846	no data
124	K401	Kimberley HIV <=age 60 months	21	F	POS	Not known	On ART	NOT DETECTED ( <10 )	Yes	No	Yes	No	NOT detected	NOT detected	1280	25.74	620	2.79239	1-2
125	K402	Kimberley HIV <=age 60 months	40	F	POS	Not known	On ART	NOT DETECTED ( <10 )	Yes	No	Yes	No	NOT detected	NOT detected	1440	44.53	407	2.60959	2-3
126	K403	Kimberley HIV <=age 60 months	37	M	POS	Not known	On ART	18.7	Yes	No	Yes	No	NOT detected	NOT detected	clotted	no data	103406	5.01455	2-3
127	K404	Kimberley HIV <=age 60 months	46	M	POS	Not known	On ART	66.7	Yes	No	Yes	No	NOT detected	NOT detected	825	25.2	ND	ND	3-4
128	K405	Kimberley HIV <=age 60 months	37	F	POS	Not known	On ART	NOT DETECTED ( <10 )	Yes	No	Yes	No	NOT detected	Detected	no data	no data	7047	3.848	2-3
129	K406C	Kimberley HIV <=age 60 months	34	M	POS	Not known	On ART	NOT DETECTED ( <10 )	Yes	No	Yes	No	NOT detected	Insufficient sample	no data	no data	no data	no data	1-2
130	K410	Kimberley HIV <=age 60 months	15	F	POS	Not known	On ART	>1000,0	No	Yes	No	Yes	NOT detected	NOT detected	2223	35.38	ND	ND	≤1
131	KREC002	Kimberley HIV <=age 60 months	26	M	POS	3	On ART	51	Yes	No	Yes	No	NOT detected	NOT detected	No data	No data	No data	No data	No data
132	KREC003	Kimberley HIV <=age 60 months	15	M	POS	3	On ART	NOT DETECTED ( <10 )	Yes	No	Yes	No	NOT detected	NOT detected	No data	No data	No data	No data	No data
133	KREC036	Kimberley HIV <=age 60 months	17	F	POS	3	On ART	>1000,0	No	Yes	No	Yes	NOT detected	Insufficient sample	No data	No data	No data	No data	No data
134	KREC063	Kimberley HIV <=age 60 months	11	F	POS	3	On ART	12.7	Yes	No	Yes	No	NOT detected	NOT detected	No data	No data	No data	No data	No data
135	KREC135	Kimberley HIV <=age 60 months	14	F	POS	3	Not known	402.4	No	Yes	Yes	No	NOT detected	NOT detected	No data	No data	No data	No data	No data
136	KREC161	Kimberley HIV <=age 60 months	11	F	POS	3	Not on ART	>1000,0	No	Yes	No	Yes	NOT detected	NOT detected	No data	No data	No data	No data	No data
229	KREC001	Kimberley Respiratory Cohort (KReC)	32	F	NEG	3	Not indicated	>1000,0	No	Yes	No	Yes	NOT detected	NOT detected	not applicable	not applicable	not applicable	not applicable	not applicable
230	KREC004	Kimberley Respiratory Cohort (KReC)	23	F	NEG	3	Not indicated	NOT DETECTED ( <10 )	Yes	No	Yes	No	NOT detected	NOT detected	not applicable	not applicable	not applicable	not applicable	not applicable
231	KREC006	Kimberley Respiratory Cohort (KReC)	22	M	NEG	3	Not indicated	139.3	No	Yes	Yes	No	NOT detected	NOT detected	not applicable	not applicable	not applicable	not applicable	not applicable
232	KREC007	Kimberley Respiratory Cohort (KReC)	19	M	NEG	2	Not indicated	88.3	Yes	No	Yes	No	NOT detected	NOT detected	not applicable	not applicable	not applicable	not applicable	not applicable
233	KREC008	Kimberley Respiratory Cohort (KReC)	23	M	NEG	2	Not indicated	15.1	Yes	No	Yes	No	NOT detected	NOT detected	not applicable	not applicable	not applicable	not applicable	not applicable
234	KREC009	Kimberley Respiratory Cohort (KReC)	20	F	NEG	3	Not indicated	45.2	Yes	No	Yes	No	NOT detected	NOT detected	not applicable	not applicable	not applicable	not applicable	not applicable
235	KREC010	Kimberley Respiratory Cohort (KReC)	18	M	NEG	3	Not indicated	138.2	No	Yes	Yes	No	NOT detected	NOT detected	not applicable	not applicable	not applicable	not applicable	not applicable
236	KREC011	Kimberley Respiratory Cohort (KReC)	23	F	NEG	3	Not indicated	40.5	Yes	No	Yes	No	NOT detected	NOT detected	not applicable	not applicable	not applicable	not applicable	not applicable
237	KREC012	Kimberley Respiratory Cohort (KReC)	15	M	NEG	3	Not indicated	76.7	Yes	No	Yes	No	NOT detected	NOT detected	not applicable	not applicable	not applicable	not applicable	not applicable
238	KREC013	Kimberley Respiratory Cohort (KReC)	18	M	NEG	3	Not indicated	>1000,0	No	Yes	No	Yes	NOT detected	NOT detected	not applicable	not applicable	not applicable	not applicable	not applicable
239	KREC014	Kimberley Respiratory Cohort (KReC)	18	M	NEG	3	Not indicated	258.4	No	Yes	Yes	No	NOT detected	NOT detected	not applicable	not applicable	not applicable	not applicable	not applicable
240	KREC015	Kimberley Respiratory Cohort (KReC)	12	M	NEG	3	Not indicated	44.4	Yes	No	Yes	No	NOT detected	NOT detected	not applicable	not applicable	not applicable	not applicable	not applicable
241	KREC016	Kimberley Respiratory Cohort (KReC)	12	F	NEG	3	Not indicated	129	No	Yes	Yes	No	NOT detected	NOT detected	not applicable	not applicable	not applicable	not applicable	not applicable
242	KREC017	Kimberley Respiratory Cohort (KReC)	42	F	NEG	3	Not indicated	263.2	No	Yes	Yes	No	NOT detected	NOT detected	not applicable	not applicable	not applicable	not applicable	not applicable
243	KREC018	Kimberley Respiratory Cohort (KReC)	18	M	NEG	3	Not indicated	193.8	No	Yes	Yes	No	NOT detected	NOT detected	not applicable	not applicable	not applicable	not applicable	not applicable
244	KREC019	Kimberley Respiratory Cohort (KReC)	23	F	NEG	3	Not indicated	>1000,0	No	Yes	No	Yes	NOT detected	NOT detected	not applicable	not applicable	not applicable	not applicable	not applicable
245	KREC020	Kimberley Respiratory Cohort (KReC)	13	F	NEG	3	Not indicated	474.9	No	Yes	Yes	No	NOT detected	NOT detected	not applicable	not applicable	not applicable	not applicable	not applicable
246	KREC022	Kimberley Respiratory Cohort (KReC)	18	F	NEG	3	Not indicated	182.1	No	Yes	Yes	No	NOT detected	NOT detected	not applicable	not applicable	not applicable	not applicable	not applicable
247	KREC025	Kimberley Respiratory Cohort (KReC)	8	M	NEG	3	Not indicated	395	No	Yes	Yes	No	NOT detected	NOT detected	not applicable	not applicable	not applicable	not applicable	not applicable
248	KREC026	Kimberley Respiratory Cohort (KReC)	11	F	NEG	3	Not indicated	240.9	No	Yes	Yes	No	NOT detected	Insufficient sample	not applicable	not applicable	not applicable	not applicable	not applicable
249	KREC027	Kimberley Respiratory Cohort (KReC)	18	M	NEG	3	Not indicated	332.8	No	Yes	Yes	No	NOT detected	NOT detected	not applicable	not applicable	not applicable	not applicable	not applicable
250	KREC028	Kimberley Respiratory Cohort (KReC)	24	M	NEG	3	Not indicated	39.1	Yes	No	Yes	No	NOT detected	NOT detected	not applicable	not applicable	not applicable	not applicable	not applicable
251	KREC032	Kimberley Respiratory Cohort (KReC)	23	F	NEG	3	Not indicated	170.5	No	Yes	Yes	No	NOT detected	NOT detected	not applicable	not applicable	not applicable	not applicable	not applicable
252	KREC033	Kimberley Respiratory Cohort (KReC)	14	M	NEG	3	Not indicated	>1000,0	No	Yes	No	Yes	NOT detected	NOT detected	not applicable	not applicable	not applicable	not applicable	not applicable
253	KREC037	Kimberley Respiratory Cohort (KReC)	19	M	NEG	Not known	Not indicated	145.6	No	Yes	Yes	No	NOT detected	NOT detected	not applicable	not applicable	not applicable	not applicable	not applicable
254	KREC038	Kimberley Respiratory Cohort (KReC)	12	F	NEG	3	Not indicated	10.7	Yes	No	Yes	No	NOT detected	NOT detected	not applicable	not applicable	not applicable	not applicable	not applicable
255	KREC039	Kimberley Respiratory Cohort (KReC)	13	F	NEG	Not known	Not indicated	>1000,0	No	Yes	No	Yes	NOT detected	NOT detected	not applicable	not applicable	not applicable	not applicable	not applicable
256	KREC044	Kimberley Respiratory Cohort (KReC)	24	M	NEG (UNCONFIRMED)	3	Not indicated	196.9	No	Yes	Yes	No	NOT detected	NOT detected	not applicable	not applicable	not applicable	not applicable	not applicable
257	KREC045	Kimberley Respiratory Cohort (KReC)	40	F	NEG	3	Not indicated	26.8	Yes	No	Yes	No	NOT detected	NOT detected	not applicable	not applicable	not applicable	not applicable	not applicable
258	KREC047	Kimberley Respiratory Cohort (KReC)	19	M	NEG	3	Not indicated	28.3	Yes	No	Yes	No	NOT detected	NOT detected	not applicable	not applicable	not applicable	not applicable	not applicable
259	KREC048	Kimberley Respiratory Cohort (KReC)	12	F	NEG	2	Not indicated	180.5	No	Yes	Yes	No	NOT detected	NOT detected	not applicable	not applicable	not applicable	not applicable	not applicable
260	KREC050	Kimberley Respiratory Cohort (KReC)	15	F	NEG	2	Not indicated	370.6	No	Yes	Yes	No	NOT detected	NOT detected	not applicable	not applicable	not applicable	not applicable	not applicable
261	KREC051	Kimberley Respiratory Cohort (KReC)	20	F	NEG	Not known	Not indicated	NOT DETECTED ( <10 )	Yes	No	Yes	No	DETECTED	Detected	not applicable	not applicable	not applicable	not applicable	not applicable
262	KREC052	Kimberley Respiratory Cohort (KReC)	10	M	NEG	3	Not indicated	547.9	No	Yes	Yes	No	NOT detected	NOT detected	not applicable	not applicable	not applicable	not applicable	not applicable
263	KREC053	Kimberley Respiratory Cohort (KReC)	28	F	NEG	Not known	Not indicated	171.1	No	Yes	Yes	No	NOT detected	NOT detected	not applicable	not applicable	not applicable	not applicable	not applicable
264	KREC056	Kimberley Respiratory Cohort (KReC)	15	M	NEG	Not known	Not indicated	383.6	No	Yes	Yes	No	NOT detected	NOT detected	not applicable	not applicable	not applicable	not applicable	not applicable
265	KREC057	Kimberley Respiratory Cohort (KReC)	13	M	NEG	3	Not indicated	72.1	Yes	No	Yes	No	NOT detected	NOT detected	not applicable	not applicable	not applicable	not applicable	not applicable
266	KREC058	Kimberley Respiratory Cohort (KReC)	33	F	NEG	3	Not indicated	>1000,0	No	Yes	No	Yes	NOT detected	NOT detected	not applicable	not applicable	not applicable	not applicable	not applicable
267	KREC059	Kimberley Respiratory Cohort (KReC)	14	M	NEG	3	Not indicated	171.6	No	Yes	Yes	No	NOT detected	NOT detected	not applicable	not applicable	not applicable	not applicable	not applicable
268	KREC060	Kimberley Respiratory Cohort (KReC)	18	M	NEG	3	Not indicated	293.6	No	Yes	Yes	No	NOT detected	Insufficient sample	not applicable	not applicable	not applicable	not applicable	not applicable
269	KREC061	Kimberley Respiratory Cohort (KReC)	15	F	NEG (UNCONFIRMED)	3	Not indicated	72.8	Yes	No	Yes	No	NOT detected	NOT detected	not applicable	not applicable	not applicable	not applicable	not applicable
270	KREC062	Kimberley Respiratory Cohort (KReC)	17	M	NEG	3	Not indicated	195.2	No	Yes	Yes	No	NOT detected	NOT detected	not applicable	not applicable	not applicable	not applicable	not applicable
271	KREC064	Kimberley Respiratory Cohort (KReC)	11	F	NEG	3	Not indicated	>1000,0	No	Yes	No	Yes	NOT detected	NOT detected	not applicable	not applicable	not applicable	not applicable	not applicable
272	KREC065	Kimberley Respiratory Cohort (KReC)	47	F	NEG	3	Not indicated	476.9	No	Yes	Yes	No	NOT detected	NOT detected	not applicable	not applicable	not applicable	not applicable	not applicable
273	KREC066	Kimberley Respiratory Cohort (KReC)	12	F	NEG	3	Not indicated	115.6	No	Yes	Yes	No	NOT detected	NOT detected	not applicable	not applicable	not applicable	not applicable	not applicable
274	KREC067	Kimberley Respiratory Cohort (KReC)	9	M	NEG	Not known	Not indicated	45.9	Yes	No	Yes	No	NOT detected	Insufficient sample	not applicable	not applicable	not applicable	not applicable	not applicable
275	KREC072	Kimberley Respiratory Cohort (KReC)	16	M	NEG	3	Not indicated	397.5	No	Yes	Yes	No	NOT detected	NOT detected	not applicable	not applicable	not applicable	not applicable	not applicable
276	KREC075	Kimberley Respiratory Cohort (KReC)	13	F	NEG	3	Not indicated	291.6	No	Yes	Yes	No	NOT detected	NOT detected	not applicable	not applicable	not applicable	not applicable	not applicable
277	KREC076	Kimberley Respiratory Cohort (KReC)	13	F	NEG	3	Not indicated	51.7	Yes	No	Yes	No	NOT detected	NOT detected	not applicable	not applicable	not applicable	not applicable	not applicable
278	KREC078	Kimberley Respiratory Cohort (KReC)	10	F	NEG	3	Not indicated	811.5	No	Yes	Yes	No	NOT detected	NOT detected	not applicable	not applicable	not applicable	not applicable	not applicable
279	KREC079	Kimberley Respiratory Cohort (KReC)	47	M	NEG	3	Not indicated	363.4	No	Yes	Yes	No	NOT detected	NOT detected	not applicable	not applicable	not applicable	not applicable	not applicable
280	KREC080	Kimberley Respiratory Cohort (KReC)	21	M	NEG	3	Not indicated	524.1	No	Yes	Yes	No	NOT detected	NOT detected	not applicable	not applicable	not applicable	not applicable	not applicable
281	KREC082	Kimberley Respiratory Cohort (KReC)	45	M	NEG	3	Not indicated	170.2	No	Yes	Yes	No	NOT detected	NOT detected	not applicable	not applicable	not applicable	not applicable	not applicable
282	KREC083	Kimberley Respiratory Cohort (KReC)	10	F	NEG	2	Not indicated	NOT DETECTED ( <10 )	Yes	No	Yes	No	NOT detected	NOT detected	not applicable	not applicable	not applicable	not applicable	not applicable
283	KREC085	Kimberley Respiratory Cohort (KReC)	12	M	NEG	3	Not indicated	>1000,0	No	Yes	No	Yes	NOT detected	NOT detected	not applicable	not applicable	not applicable	not applicable	not applicable
284	KREC086	Kimberley Respiratory Cohort (KReC)	13	F	NEG	0	Not indicated	171	No	Yes	Yes	No	NOT detected	NOT detected	not applicable	not applicable	not applicable	not applicable	not applicable
285	KREC087	Kimberley Respiratory Cohort (KReC)	16	F	NEG	3	Not indicated	>1000,0	No	Yes	No	Yes	NOT detected	NOT detected	not applicable	not applicable	not applicable	not applicable	not applicable
286	KREC088	Kimberley Respiratory Cohort (KReC)	30	M	NEG	Not known	Not indicated	434.6	No	Yes	Yes	No	NOT detected	NOT detected	not applicable	not applicable	not applicable	not applicable	not applicable
287	KREC089	Kimberley Respiratory Cohort (KReC)	34	F	NEG	3	Not indicated	46.4	Yes	No	Yes	No	NOT detected	NOT detected	not applicable	not applicable	not applicable	not applicable	not applicable
288	KREC090	Kimberley Respiratory Cohort (KReC)	19	M	NEG	Not known	Not indicated	35.5	Yes	No	Yes	No	NOT detected	NOT detected	not applicable	not applicable	not applicable	not applicable	not applicable
289	KREC091	Kimberley Respiratory Cohort (KReC)	44	M	NEG	3	Not indicated	46.9	Yes	No	Yes	No	NOT detected	NOT detected	not applicable	not applicable	not applicable	not applicable	not applicable
290	KREC092	Kimberley Respiratory Cohort (KReC)	58	F	NEG	3	Not indicated	NOT DETECTED ( <10 )	Yes	No	Yes	No	NOT detected	NOT detected	not applicable	not applicable	not applicable	not applicable	not applicable
291	KREC093	Kimberley Respiratory Cohort (KReC)	42	M	NEG	3	Not indicated	112.7	No	Yes	Yes	No	NOT detected	NOT detected	not applicable	not applicable	not applicable	not applicable	not applicable
292	KREC094	Kimberley Respiratory Cohort (KReC)	38	M	NEG	3	Not indicated	223.9	No	Yes	Yes	No	NOT detected	NOT detected	not applicable	not applicable	not applicable	not applicable	not applicable
293	KREC095	Kimberley Respiratory Cohort (KReC)	30	F	NEG	3	Not indicated	23.2	Yes	No	Yes	No	NOT detected	NOT detected	not applicable	not applicable	not applicable	not applicable	not applicable
294	KREC096	Kimberley Respiratory Cohort (KReC)	12	M	NEG	3	Not indicated	327.3	No	Yes	Yes	No	NOT detected	NOT detected	not applicable	not applicable	not applicable	not applicable	not applicable
295	KREC097	Kimberley Respiratory Cohort (KReC)	34	F	NEG	3	Not indicated	403.2	No	Yes	Yes	No	NOT detected	NOT detected	not applicable	not applicable	not applicable	not applicable	not applicable
296	KREC098	Kimberley Respiratory Cohort (KReC)	33	M	NEG	3	Not indicated	70.2	Yes	No	Yes	No	NOT detected	NOT detected	not applicable	not applicable	not applicable	not applicable	not applicable
297	KREC099	Kimberley Respiratory Cohort (KReC)	14	M	NEG	Not known	Not indicated	>1000,0	No	Yes	No	Yes	NOT detected	NOT detected	not applicable	not applicable	not applicable	not applicable	not applicable
298	KREC100	Kimberley Respiratory Cohort (KReC)	10	F	NEG	3	Not indicated	412.8	No	Yes	Yes	No	NOT detected	NOT detected	not applicable	not applicable	not applicable	not applicable	not applicable
299	KREC102	Kimberley Respiratory Cohort (KReC)	14	M	NEG	3	Not indicated	>1000,0	No	Yes	No	Yes	NOT detected	NOT detected	not applicable	not applicable	not applicable	not applicable	not applicable
300	KREC103	Kimberley Respiratory Cohort (KReC)	9	M	NEG	3	Not indicated	287.3	No	Yes	Yes	No	NOT detected	NOT detected	not applicable	not applicable	not applicable	not applicable	not applicable
301	KREC104	Kimberley Respiratory Cohort (KReC)	14	M	NEG	3	Not indicated	444.8	No	Yes	Yes	No	NOT detected	NOT detected	not applicable	not applicable	not applicable	not applicable	not applicable
302	KREC105	Kimberley Respiratory Cohort (KReC)	15	M	NEG	3	Not indicated	29.4	Yes	No	Yes	No	NOT detected	NOT detected	not applicable	not applicable	not applicable	not applicable	not applicable
303	KREC106	Kimberley Respiratory Cohort (KReC)	24	F	NEG	2	Not indicated	63.6	Yes	No	Yes	No	NOT detected	NOT detected	not applicable	not applicable	not applicable	not applicable	not applicable
304	KREC107	Kimberley Respiratory Cohort (KReC)	16	M	NEG	3	Not indicated	213	No	Yes	Yes	No	NOT detected	NOT detected	not applicable	not applicable	not applicable	not applicable	not applicable
305	KREC108	Kimberley Respiratory Cohort (KReC)	10	M	NEG	0	Not indicated	NOT DETECTED ( <10 )	Yes	No	Yes	No	NOT detected	NOT detected	not applicable	not applicable	not applicable	not applicable	not applicable
306	KREC110	Kimberley Respiratory Cohort (KReC)	10	F	NEG	3	Not indicated	344.8	No	Yes	Yes	No	NOT detected	NOT detected	not applicable	not applicable	not applicable	not applicable	not applicable
307	KREC111	Kimberley Respiratory Cohort (KReC)	11	M	NEG	3	Not indicated	>1000,0	No	Yes	No	Yes	NOT detected	NOT detected	not applicable	not applicable	not applicable	not applicable	not applicable
308	KREC113	Kimberley Respiratory Cohort (KReC)	23	F	NEG	3	Not indicated	194	No	Yes	Yes	No	NOT detected	NOT detected	not applicable	not applicable	not applicable	not applicable	not applicable
309	KREC114	Kimberley Respiratory Cohort (KReC)	11	M	NEG	2	Not indicated	478.2	No	Yes	Yes	No	NOT detected	NOT detected	not applicable	not applicable	not applicable	not applicable	not applicable
310	KREC115	Kimberley Respiratory Cohort (KReC)	39	M	NEG	3	Not indicated	92.6	Yes	No	Yes	No	NOT detected	NOT detected	not applicable	not applicable	not applicable	not applicable	not applicable
311	KREC116	Kimberley Respiratory Cohort (KReC)	19	M	NEG	3	Not indicated	>1000,0	No	Yes	No	Yes	NOT detected	NOT detected	not applicable	not applicable	not applicable	not applicable	not applicable
312	KREC117	Kimberley Respiratory Cohort (KReC)	14	F	NEG (UNCONFIRMED)	3	Not indicated	35.3	Yes	No	Yes	No	NOT detected	NOT detected	not applicable	not applicable	not applicable	not applicable	not applicable
313	KREC118	Kimberley Respiratory Cohort (KReC)	11	F	NEG	3	Not indicated	369.6	No	Yes	Yes	No	NOT detected	NOT detected	not applicable	not applicable	not applicable	not applicable	not applicable
314	KREC119	Kimberley Respiratory Cohort (KReC)	27	F	NEG	3	Not indicated	180	No	Yes	Yes	No	NOT detected	NOT detected	not applicable	not applicable	not applicable	not applicable	not applicable
315	KREC120	Kimberley Respiratory Cohort (KReC)	27	M	NEG	3	Not indicated	234.4	No	Yes	Yes	No	NOT detected	NOT detected	not applicable	not applicable	not applicable	not applicable	not applicable
316	KREC121	Kimberley Respiratory Cohort (KReC)	14	F	NEG	3	Not indicated	118.6	No	Yes	Yes	No	NOT detected	NOT detected	not applicable	not applicable	not applicable	not applicable	not applicable
317	KREC122	Kimberley Respiratory Cohort (KReC)	14	M	NEG	3	Not indicated	560.4	No	Yes	Yes	No	NOT detected	NOT detected	not applicable	not applicable	not applicable	not applicable	not applicable
318	KREC123	Kimberley Respiratory Cohort (KReC)	12	M	NEG	Not known	Not indicated	349.3	No	Yes	Yes	No	NOT detected	NOT detected	not applicable	not applicable	not applicable	not applicable	not applicable
319	KREC124	Kimberley Respiratory Cohort (KReC)	33	M	NEG	3	Not indicated	46.7	Yes	No	Yes	No	NOT detected	NOT detected	not applicable	not applicable	not applicable	not applicable	not applicable
320	KREC126	Kimberley Respiratory Cohort (KReC)	25	F	NEG	3	Not indicated	138.5	No	Yes	Yes	No	NOT detected	NOT detected	not applicable	not applicable	not applicable	not applicable	not applicable
321	KREC127	Kimberley Respiratory Cohort (KReC)	34	M	NEG	3	Not indicated	32.9	Yes	No	Yes	No	NOT detected	NOT detected	not applicable	not applicable	not applicable	not applicable	not applicable
322	KREC128	Kimberley Respiratory Cohort (KReC)	20	M	NEG	3	Not indicated	49.8	Yes	No	Yes	No	NOT detected	NOT detected	not applicable	not applicable	not applicable	not applicable	not applicable
323	KREC129	Kimberley Respiratory Cohort (KReC)	33	F	NEG	3	Not indicated	139.7	No	Yes	Yes	No	NOT detected	NOT detected	not applicable	not applicable	not applicable	not applicable	not applicable
324	KREC130	Kimberley Respiratory Cohort (KReC)	27	F	NEG	Not known	Not indicated	969.9	No	Yes	Yes	No	NOT detected	NOT detected	not applicable	not applicable	not applicable	not applicable	not applicable
325	KREC131	Kimberley Respiratory Cohort (KReC)	19	M	NEG	3	Not indicated	>1000,0	No	Yes	No	Yes	NOT detected	NOT detected	not applicable	not applicable	not applicable	not applicable	not applicable
326	KREC132	Kimberley Respiratory Cohort (KReC)	17	F	NEG	3	Not indicated	35.6	Yes	No	Yes	No	NOT detected	NOT detected	not applicable	not applicable	not applicable	not applicable	not applicable
327	KREC133	Kimberley Respiratory Cohort (KReC)	10	F	NEG	3	Not indicated	666.1	No	Yes	Yes	No	NOT detected	NOT detected	not applicable	not applicable	not applicable	not applicable	not applicable
328	KREC134	Kimberley Respiratory Cohort (KReC)	29	M	NEG	3	Not indicated	916.4	No	Yes	Yes	No	NOT detected	NOT detected	not applicable	not applicable	not applicable	not applicable	not applicable
329	KREC136	Kimberley Respiratory Cohort (KReC)	40	F	NEG	3	Not indicated	480.8	No	Yes	Yes	No	NOT detected	NOT detected	not applicable	not applicable	not applicable	not applicable	not applicable
330	KREC137	Kimberley Respiratory Cohort (KReC)	11	M	NEG	3	Not indicated	>1000,0	No	Yes	No	Yes	NOT detected	NOT detected	not applicable	not applicable	not applicable	not applicable	not applicable
331	KREC138	Kimberley Respiratory Cohort (KReC)	33	F	NEG	3	Not indicated	48.9	Yes	No	Yes	No	NOT detected	NOT detected	not applicable	not applicable	not applicable	not applicable	not applicable
332	KREC139	Kimberley Respiratory Cohort (KReC)	31	M	NEG	3	Not indicated	167	No	Yes	Yes	No	NOT detected	NOT detected	not applicable	not applicable	not applicable	not applicable	not applicable
333	KREC140	Kimberley Respiratory Cohort (KReC)	33	M	NEG	3	Not indicated	87.2	Yes	No	Yes	No	NOT detected	NOT detected	not applicable	not applicable	not applicable	not applicable	not applicable
334	KREC141	Kimberley Respiratory Cohort (KReC)	15	M	NEG (UNCONFIRMED)	3	Not indicated	83.7	Yes	No	Yes	No	NOT detected	NOT detected	not applicable	not applicable	not applicable	not applicable	not applicable
335	KREC142	Kimberley Respiratory Cohort (KReC)	8	M	NEG	2	Not indicated	>1000,0	No	Yes	No	Yes	NOT detected	NOT detected	not applicable	not applicable	not applicable	not applicable	not applicable
336	KREC143	Kimberley Respiratory Cohort (KReC)	10	F	NEG	3	Not indicated	>1000,0	No	Yes	No	Yes	NOT detected	NOT detected	not applicable	not applicable	not applicable	not applicable	not applicable
337	KREC144	Kimberley Respiratory Cohort (KReC)	34	F	NEG	3	Not indicated	427.1	No	Yes	Yes	No	NOT detected	NOT detected	not applicable	not applicable	not applicable	not applicable	not applicable
338	KREC145	Kimberley Respiratory Cohort (KReC)	21	M	NEG	2	Not indicated	43.6	Yes	No	Yes	No	NOT detected	NOT detected	not applicable	not applicable	not applicable	not applicable	not applicable
339	KREC147	Kimberley Respiratory Cohort (KReC)	22	M	NEG	Not known	Not indicated	>1000,0	No	Yes	No	Yes	NOT detected	NOT detected	not applicable	not applicable	not applicable	not applicable	not applicable
340	KREC149	Kimberley Respiratory Cohort (KReC)	23	M	NEG	Not known	Not indicated	>1000,0	No	Yes	No	Yes	NOT detected	NOT detected	not applicable	not applicable	not applicable	not applicable	not applicable
341	KREC150	Kimberley Respiratory Cohort (KReC)	18	F	NEG	3	Not indicated	>1000,0	No	Yes	No	Yes	NOT detected	NOT detected	not applicable	not applicable	not applicable	not applicable	not applicable
342	KREC151	Kimberley Respiratory Cohort (KReC)	15	M	NEG	3	Not indicated	201.8	No	Yes	Yes	No	DETECTED	NOT detected	not applicable	not applicable	not applicable	not applicable	not applicable
343	KREC152	Kimberley Respiratory Cohort (KReC)	26	F	NEG	3	Not indicated	115.9	No	Yes	Yes	No	NOT detected	NOT detected	not applicable	not applicable	not applicable	not applicable	not applicable
344	KREC153	Kimberley Respiratory Cohort (KReC)	35	M	NEG	3	Not indicated	785.3	No	Yes	Yes	No	NOT detected	NOT detected	not applicable	not applicable	not applicable	not applicable	not applicable
345	KREC154	Kimberley Respiratory Cohort (KReC)	14	M	NEG (UNCONFIRMED)	3	Not indicated	451.3	No	Yes	Yes	No	NOT detected	NOT detected	not applicable	not applicable	not applicable	not applicable	not applicable
346	KREC155	Kimberley Respiratory Cohort (KReC)	20	F	NEG	3	Not indicated	>1000,0	No	Yes	No	Yes	NOT detected	NOT detected	not applicable	not applicable	not applicable	not applicable	not applicable
347	KREC156	Kimberley Respiratory Cohort (KReC)	8	M	NEG	3	Not indicated	175.3	No	Yes	Yes	No	NOT detected	NOT detected	not applicable	not applicable	not applicable	not applicable	not applicable
348	KREC157	Kimberley Respiratory Cohort (KReC)	12	M	NEG	3	Not indicated	>1000,0	No	Yes	No	Yes	NOT detected	NOT detected	not applicable	not applicable	not applicable	not applicable	not applicable
349	KREC158	Kimberley Respiratory Cohort (KReC)	19	M	NEG	3	Not indicated	>1000,0	No	Yes	No	Yes	NOT detected	NOT detected	not applicable	not applicable	not applicable	not applicable	not applicable
350	KREC159	Kimberley Respiratory Cohort (KReC)	9	M	NEG	2	Not indicated	>1000,0	No	Yes	No	Yes	NOT detected	NOT detected	not applicable	not applicable	not applicable	not applicable	not applicable
351	KREC160	Kimberley Respiratory Cohort (KReC)	42	F	NEG	3	Not indicated	96	Yes	No	Yes	No	NOT detected	NOT detected	not applicable	not applicable	not applicable	not applicable	not applicable
352	KREC163	Kimberley Respiratory Cohort (KReC)	14	M	NEG (UNCONFIRMED)	3	Not indicated	159.6	No	Yes	Yes	No	NOT detected	NOT detected	not applicable	not applicable	not applicable	not applicable	not applicable
353	KREC164	Kimberley Respiratory Cohort (KReC)	10	M	NEG	Not known	Not indicated	>1000,0	No	Yes	No	Yes	NOT detected	NOT detected	not applicable	not applicable	not applicable	not applicable	not applicable
354	KREC165	Kimberley Respiratory Cohort (KReC)	24	M	NEG	3	Not indicated	798.2	No	Yes	Yes	No	NOT detected	NOT detected	not applicable	not applicable	not applicable	not applicable	not applicable
355	KREC166	Kimberley Respiratory Cohort (KReC)	46	M	NEG	3	Not indicated	711.9	No	Yes	Yes	No	NOT detected	NOT detected	not applicable	not applicable	not applicable	not applicable	not applicable
356	KREC167	Kimberley Respiratory Cohort (KReC)	24	F	NEG	3	Not indicated	>1000,0	No	Yes	No	Yes	NOT detected	NOT detected	not applicable	not applicable	not applicable	not applicable	not applicable
357	KREC168	Kimberley Respiratory Cohort (KReC)	11	F	NEG	3	Not indicated	73.5	Yes	No	Yes	No	NOT detected	NOT detected	not applicable	not applicable	not applicable	not applicable	not applicable
358	KREC169	Kimberley Respiratory Cohort (KReC)	24	F	NEG (UNCONFIRMED)	3	Not indicated	360.4	No	Yes	Yes	No	NOT detected	NOT detected	not applicable	not applicable	not applicable	not applicable	not applicable
359	KREC171	Kimberley Respiratory Cohort (KReC)	18	F	NEG	3	Not indicated	125.5	No	Yes	Yes	No	NOT detected	NOT detected	not applicable	not applicable	not applicable	not applicable	not applicable
360	KREC172	Kimberley Respiratory Cohort (KReC)	47	F	NEG	3	Not indicated	226.8	No	Yes	Yes	No	NOT detected	NOT detected	not applicable	not applicable	not applicable	not applicable	not applicable
361	KREC173	Kimberley Respiratory Cohort (KReC)	15	M	NEG	3	Not indicated	498	No	Yes	Yes	No	NOT detected	NOT detected	not applicable	not applicable	not applicable	not applicable	not applicable
362	KREC174	Kimberley Respiratory Cohort (KReC)	33	M	NEG	3	Not indicated	158.4	No	Yes	Yes	No	NOT detected	NOT detected	not applicable	not applicable	not applicable	not applicable	not applicable
363	KREC175	Kimberley Respiratory Cohort (KReC)	15	F	NEG	3	Not indicated	681	No	Yes	Yes	No	NOT detected	NOT detected	not applicable	not applicable	not applicable	not applicable	not applicable
364	KREC176	Kimberley Respiratory Cohort (KReC)	8	M	NEG	3	Not indicated	22.7	Yes	No	Yes	No	NOT detected	NOT detected	not applicable	not applicable	not applicable	not applicable	not applicable
365	KREC177	Kimberley Respiratory Cohort (KReC)	13	F	NEG	3	Not indicated	417.6	No	Yes	Yes	No	NOT detected	NOT detected	not applicable	not applicable	not applicable	not applicable	not applicable
366	KREC178	Kimberley Respiratory Cohort (KReC)	9	M	NEG	3	Not indicated	409.4	No	Yes	Yes	No	NOT detected	NOT detected	not applicable	not applicable	not applicable	not applicable	not applicable
367	KREC179	Kimberley Respiratory Cohort (KReC)	22	M	NEG	3	Not indicated	>1000,0	No	Yes	No	Yes	NOT detected	NOT detected	not applicable	not applicable	not applicable	not applicable	not applicable
368	KREC180	Kimberley Respiratory Cohort (KReC)	12	F	NEG	3	Not indicated	122.4	No	Yes	Yes	No	NOT detected	NOT detected	not applicable	not applicable	not applicable	not applicable	not applicable
369	KREC181	Kimberley Respiratory Cohort (KReC)	38	M	NEG	Not known	Not indicated	560.6	No	Yes	Yes	No	NOT detected	NOT detected	not applicable	not applicable	not applicable	not applicable	not applicable
370	KREC182	Kimberley Respiratory Cohort (KReC)	15	F	NEG	3	Not indicated	187	No	Yes	Yes	No	NOT detected	NOT detected	not applicable	not applicable	not applicable	not applicable	not applicable
371	KREC183	Kimberley Respiratory Cohort (KReC)	44	M	NEG	3	Not indicated	24.4	Yes	No	Yes	No	NOT detected	NOT detected	not applicable	not applicable	not applicable	not applicable	not applicable
372	KREC184	Kimberley Respiratory Cohort (KReC)	11	F	NEG	3	Not indicated	441.3	No	Yes	Yes	No	NOT detected	NOT detected	not applicable	not applicable	not applicable	not applicable	not applicable
373	KREC185	Kimberley Respiratory Cohort (KReC)	17	M	NEG	3	Not indicated	385.8	No	Yes	Yes	No	NOT detected	NOT detected	not applicable	not applicable	not applicable	not applicable	not applicable
374	KREC186	Kimberley Respiratory Cohort (KReC)	32	M	NEG (UNCONFIRMED)	Not known	Not indicated	50.5	Yes	No	Yes	No	NOT detected	NOT detected	not applicable	not applicable	not applicable	not applicable	not applicable
375	KREC187	Kimberley Respiratory Cohort (KReC)	11	M	NEG	Not known	Not indicated	40.9	Yes	No	Yes	No	NOT detected	NOT detected	not applicable	not applicable	not applicable	not applicable	not applicable
376	KREC188	Kimberley Respiratory Cohort (KReC)	14	M	NEG	3	Not indicated	313.1	No	Yes	Yes	No	NOT detected	NOT detected	not applicable	not applicable	not applicable	not applicable	not applicable
377	KREC189	Kimberley Respiratory Cohort (KReC)	15	M	NEG	Not known	Not indicated	NOT DETECTED ( <10 )	Yes	No	Yes	No	NOT detected	NOT detected	not applicable	not applicable	not applicable	not applicable	not applicable
378	KREC190	Kimberley Respiratory Cohort (KReC)	12	F	NEG (UNCONFIRMED)	3	Not indicated	>1000,0	No	Yes	No	Yes	NOT detected	NOT detected	not applicable	not applicable	not applicable	not applicable	not applicable
379	KREC191	Kimberley Respiratory Cohort (KReC)	31	M	NEG	3	Not indicated	37	Yes	No	Yes	No	NOT detected	NOT detected	not applicable	not applicable	not applicable	not applicable	not applicable
380	KREC192	Kimberley Respiratory Cohort (KReC)	14	M	NEG	3	Not indicated	635.2	No	Yes	Yes	No	NOT detected	NOT detected	not applicable	not applicable	not applicable	not applicable	not applicable
381	KREC194	Kimberley Respiratory Cohort (KReC)	12	M	NEG	3	Not indicated	>1000,0	No	Yes	No	Yes	NOT detected	NOT detected	not applicable	not applicable	not applicable	not applicable	not applicable
382	KREC195	Kimberley Respiratory Cohort (KReC)	14	F	NEG	3	Not indicated	187.1	No	Yes	Yes	No	NOT detected	NOT detected	not applicable	not applicable	not applicable	not applicable	not applicable
383	KREC196	Kimberley Respiratory Cohort (KReC)	45	F	NEG	3	Not indicated	59.6	Yes	No	Yes	No	NOT detected	NOT detected	not applicable	not applicable	not applicable	not applicable	not applicable
384	KREC198	Kimberley Respiratory Cohort (KReC)	21	F	NEG	3	Not indicated	>1000,0	No	Yes	No	Yes	NOT detected	NOT detected	not applicable	not applicable	not applicable	not applicable	not applicable
385	KREC199	Kimberley Respiratory Cohort (KReC)	19	F	NEG	Not known	Not indicated	139.8	No	Yes	Yes	No	NOT detected	NOT detected	not applicable	not applicable	not applicable	not applicable	not applicable
386	KREC201	Kimberley Respiratory Cohort (KReC)	11	F	NEG	3	Not indicated	24.4	Yes	No	Yes	No	NOT detected	NOT detected	not applicable	not applicable	not applicable	not applicable	not applicable
387	KREC203	Kimberley Respiratory Cohort (KReC)	20	M	NEG	3	Not indicated	772.9	No	Yes	Yes	No	NOT detected	NOT detected	not applicable	not applicable	not applicable	not applicable	not applicable
388	KREC204	Kimberley Respiratory Cohort (KReC)	20	F	NEG	3	Not indicated	99.6	Yes	No	Yes	No	NOT detected	NOT detected	not applicable	not applicable	not applicable	not applicable	not applicable
389	KREC205	Kimberley Respiratory Cohort (KReC)	27	F	NEG	3	Not indicated	>1000,0	No	Yes	No	Yes	NOT detected	NOT detected	not applicable	not applicable	not applicable	not applicable	not applicable
390	KREC206	Kimberley Respiratory Cohort (KReC)	33	F	NEG	3	Not indicated	276.5	No	Yes	Yes	No	NOT detected	NOT detected	not applicable	not applicable	not applicable	not applicable	not applicable
391	KREC208	Kimberley Respiratory Cohort (KReC)	12	F	NEG	3	Not indicated	79.2	Yes	No	Yes	No	NOT detected	NOT detected	not applicable	not applicable	not applicable	not applicable	not applicable
392	KREC209	Kimberley Respiratory Cohort (KReC)	19	M	NEG	3	Not indicated	40	Yes	No	Yes	No	NOT detected	NOT detected	not applicable	not applicable	not applicable	not applicable	not applicable
393	KREC210	Kimberley Respiratory Cohort (KReC)	30	F	NEG	3	Not indicated	307.3	No	Yes	Yes	No	NOT detected	NOT detected	not applicable	not applicable	not applicable	not applicable	not applicable
394	KREC212	Kimberley Respiratory Cohort (KReC)	15	F	NEG	3	Not indicated	48.6	Yes	No	Yes	No	NOT detected	NOT detected	not applicable	not applicable	not applicable	not applicable	not applicable
395	KREC213	Kimberley Respiratory Cohort (KReC)	20	F	NEG (UNCONFIRMED)	3	Not indicated	29.5	Yes	No	Yes	No	NOT detected	NOT detected	not applicable	not applicable	not applicable	not applicable	not applicable
396	KREC215	Kimberley Respiratory Cohort (KReC)	16	M	NEG	3	Not indicated	25.4	Yes	No	Yes	No	NOT detected	NOT detected	not applicable	not applicable	not applicable	not applicable	not applicable
397	KREC216	Kimberley Respiratory Cohort (KReC)	10	M	NEG	3	Not indicated	123.3	No	Yes	Yes	No	NOT detected	NOT detected	not applicable	not applicable	not applicable	not applicable	not applicable
398	KREC217	Kimberley Respiratory Cohort (KReC)	9	F	NEG	1	Not indicated	18.8	Yes	No	Yes	No	NOT detected	NOT detected	not applicable	not applicable	not applicable	not applicable	not applicable
399	KREC218	Kimberley Respiratory Cohort (KReC)	26	M	NEG	3	Not indicated	438.8	No	Yes	Yes	No	NOT detected	NOT detected	not applicable	not applicable	not applicable	not applicable	not applicable
400	KREC219	Kimberley Respiratory Cohort (KReC)	17	F	NEG	3	Not indicated	50.5	Yes	No	Yes	No	NOT detected	NOT detected	not applicable	not applicable	not applicable	not applicable	not applicable
401	KREC220	Kimberley Respiratory Cohort (KReC)	10	M	NEG	2	Not indicated	NOT DETECTED ( <10 )	Yes	No	Yes	No	NOT detected	NOT detected	not applicable	not applicable	not applicable	not applicable	not applicable
402	KREC221	Kimberley Respiratory Cohort (KReC)	9	M	NEG	3	Not indicated	46.6	Yes	No	Yes	No	NOT detected	NOT detected	not applicable	not applicable	not applicable	not applicable	not applicable
